# Supplementary material for: SiDT1 Defines Plant Architecture Reminiscent of Green Revolution in Foxtail Millet
Source: Adv Sci (Weinh). 2026 Jul 14:e76506. Online ahead of print. doi: 10.1002/advs.76506 (PMC13366370; doi:10.1002/advs.76506)
Supplement: Supplementary file 3 — Supporting File 3: advs76506‐sup‐0003‐TableS1‐S2.zip. [file ADVS-9999-e76506-s001.zip › Supplemental Table 1.xlsx]

## Sheet: Sheet1
Supplemental Tables S1. Primers used in this study
Primer name	Primer sequenc	Function
M3F M3R	5'-CCTCTCCATCACCCGTTTGTT-3' 5'-GTTAGGGGGCCAACAGTACTAA-3'	Gene mapping of SiDT1
M5F M5R	5'-TCGGTGGAGTATGAGTGTGTC-3' 5'-CCAGTAATTGCTTCGGGTGAAC-3'
M6F M6R	5'-ATCCATCTCGGTGCCTTACTTC-3' 5'-'GGAGAGTAGGAGCTTATCCCG-3'
M8F M8R	5'-CGTGGATGCACTTATGTCATTTTG-3' 5'-CCTCCTCCTGGTCTCCCTAAT-3'
GA3OX1F_hcgy GA3OX1R_hcgy	5'-aGGGGACAAGTTTGTACAAAAAAGCAGGCTTAATGCCGACCCCGAGCCACCTGAA-3' 5'-aGGGGACCACTTTGTACAAGAAAGCTGGGTATTAGCTGCTAACCACAACCGGCGGCT-3'	Gene cloning of SiDT1
siDT1-ko-F siDT1-ko-R	5'-ggcgCGCGGGCCGGGGGACGCCTG-3' 5'-aaacCAGGCGTCCCCCGGCCCGCG-3'	Gene editing of SiDT1
seq2F seq2R	5'-GGCTGGCTGGCCGTAATCTA-3' 5'-CTTGACCGGGACACGTCGAT-3'	Detecting the CRISPR/Cas9-induced mutation in the SiDT1 gene
ZmUBQ195F Sidt1-849R	5'-GCTCTAACCTTGAGTACCTA-3' 5'-GAAACGGCCGTTGGTCAGGATGT-3'	Detection SiDT1of transgenes in Arabidopsis thaliana
zmUBI10140F Sidt1-849R	5'-CTCGATTAGGGTTTCATAGA-3' 5'-GAAACGGCCGTTGGTCAGGATGT-3'	Detection SiDT1of transgenes in Rice
Anti-Si53-F Anti-Si53-R	5'-cggGGTACCCAGACCACATCCCTCCACCTC-3' 5'-cccAAGCTTttaTGCGCCTGCGACGGCAGC-3'	Expression of the SiD53 antigen
SiD14-ko-F SiD14-ko-R	5'-ggcgGCTGTCCCACGGCTTCGGGA-3' 5'-aaacTCCCGAAGCCGTGGGACAGC-3'	Gene editing of SiD14
SiD17-ko-F SiD17-ko-R	5'-ggcgGTTGTAGTCCCAGAACGCCG-3' 5'-aaacCGGCGTTCTGGGACTACAAC-3'	Gene editing of SiD17
SiD14-seq-F SiD14-seq-R	5'-CTTCGGTCCACGCACCC-3' 5'-TAGCGTCGGAAGTCGAAGTG-3'	Detecting the CRISPR/Cas9-induced mutation in the SiD14 gene
SiD17-seq-F SiD17-seq-R	5'-ATGTCTCCGCACACCATCG-3' 5'-GAAGACACCACTGAGGACCG-3'	Detecting the CRISPR/Cas9-induced mutation in the SiD17 gene
