# Supplementary material for: SiDT1 Defines Plant Architecture Reminiscent of Green Revolution in Foxtail Millet
Source: Adv Sci (Weinh). 2026 Jul 14:e76506. Online ahead of print. doi: 10.1002/advs.76506 (PMC13366370; doi:10.1002/advs.76506)
Supplement: Supplementary file 3 — Supporting File 3: advs76506‐sup‐0003‐TableS1‐S2.zip. [file ADVS-9999-e76506-s001.zip › Supplemental Table 2.xlsx]

## Sheet: Sheet 1
gene_id	sampleA	sampleB	Sidt1-1	Sidt1-2	Sidt1-3	WT-1	WT-2	WT-3	sidt1vsWT_log2FoldChange	pvalue	padj	direction
Seita.1G000300	Mutant	WT	1.169	0.82	0.633	1.625	3.49	3.447	-1.68131	0.000233567	0.000512601	Down
Seita.1G000800	Mutant	WT	7.023	5.764	3.962	2.337	2.666	3.169	1.05837	0.00346264	0.00625703	Up
Seita.1G001200	Mutant	WT	56.682	66.119	66.068	23.999	37.103	24.059	1.17891	1.57622e-07	5.45797e-07	Up
Seita.1G001300	Mutant	WT	16.605	19.452	17.07	23.998	52.599	55.022	-1.27941	6.50221e-05	0.000156053	Down
Seita.1G001900	Mutant	WT	30.519	30.616	9.642	66.82	78.101	87.304	-1.69468	2.1807e-05	5.60958e-05	Down
Seita.1G002000	Mutant	WT	13.302	9.899	4.317	47.429	36.136	47.668	-2.2356	3.17525e-09	1.35249e-08	Down
Seita.1G002300	Mutant	WT	70.586	77.134	73.516	33.513	32.577	30.808	1.21836	1.2562e-24	2.45134e-23	Up
Seita.1G002700	Mutant	WT	26.119	32.779	30.668	14.465	15.967	14.072	1.03783	2.21645e-12	1.35796e-11	Up
Seita.1G003000	Mutant	WT	1.381	2.156	1.914	0.783	0.139	0.224	2.26698	0.00124054	0.00240842	Up
Seita.1G003100	Mutant	WT	340.972	458.658	395.236	101.589	126.105	94.443	1.91988	5.58014e-25	1.10859e-23	Up
Seita.1G003200	Mutant	WT	62.549	65.878	55.556	78.298	156.23	146.169	-1.02116	0.000164139	0.00036836	Down
Seita.1G003600	Mutant	WT	29.452	21.6	17.476	64.68	60.696	74.728	-1.52256	2.60755e-10	1.2718e-09	Down
Seita.1G003700	Mutant	WT	51.786	52.157	43.248	19.562	23.839	18.423	1.27776	8.18723e-16	7.09333e-15	Up
Seita.1G003800	Mutant	WT	88.386	99.838	95.563	38.189	51.952	43.831	1.11182	3.64043e-12	2.183e-11	Up
Seita.1G004500	Mutant	WT	175.786	181.193	154.079	90.667	103.847	63.009	1.01471	1.62403e-06	4.91731e-06	Up
Seita.1G004900	Mutant	WT	4.059	2.152	1.032	4.691	8.759	13.479	-1.87464	0.0030843	0.00562006	Down
Seita.1G005000	Mutant	WT	8.904	5.806	4.57	19.733	25.657	27.859	-1.90246	7.95479e-11	4.11638e-10	Down
Seita.1G005200	Mutant	WT	5.211	4.844	5.241	2.373	2.54	1.898	1.19638	5.96879e-09	2.46642e-08	Up
Seita.1G007300	Mutant	WT	9.273	10.542	9.004	3.6	5.292	4.976	1.08425	2.11522e-06	6.3076e-06	Up
Seita.1G007700	Mutant	WT	47.788	32.352	30.578	453.228	154.806	204.721	-2.85488	4.67366e-13	3.07357e-12	Down
Seita.1G007900	Mutant	WT	0.171	0.852	0.354	0.999	2.868	2.487	-2.18629	0.0024673	0.00457241	Down
Seita.1G008400	Mutant	WT	55.013	59.24	47.483	12.651	18.501	13.015	1.89986	3.4617e-21	4.93381e-20	Up
Seita.1G008600	Mutant	WT	64.974	75.537	73.092	23.613	28.114	23.647	1.53189	2.96074e-25	6.03125e-24	Up
Seita.1G009100	Mutant	WT	11.905	13.4	10.109	4.231	5.679	6.244	1.15927	4.25109e-06	1.21493e-05	Up
Seita.1G009200	Mutant	WT	20.926	17.789	14.352	79.687	90.74	104.74	-2.34972	1.36858e-33	5.24329e-32	Down
Seita.1G009800	Mutant	WT	5.116	5.236	11.082	2.776	3.785	2.301	1.31172	0.00180926	0.00342434	Up
Seita.1G009900	Mutant	WT	102.477	118.166	109.393	36.055	32.605	22.542	1.88249	4.47962e-18	4.80403e-17	Up
Seita.1G010700	Mutant	WT	5.609	6.86	5.634	3.052	2.36	1.617	1.38955	3.643e-06	1.05107e-05	Up
Seita.1G011600	Mutant	WT	4.658	3.919	2.726	13.521	12.337	11.312	-1.69527	4.81361e-14	3.49594e-13	Down
Seita.1G011800	Mutant	WT	33.966	19.492	16.366	72.375	78.713	69.464	-1.63751	1.38759e-08	5.49875e-08	Down
Seita.1G012200	Mutant	WT	71.007	64.754	86.499	1291.17	557.721	1051.44	-3.67732	1.30506e-32	4.65011e-31	Down
Seita.1G012400	Mutant	WT	96.735	108.532	87.179	34.208	55.464	42.014	1.17858	2.83774e-08	1.08223e-07	Up
Seita.1G012600	Mutant	WT	0.98	1.403	0.934	6.858	3.894	7.954	-2.48262	0.000282903	0.000613079	Down
Seita.1G012900	Mutant	WT	345.89	391.088	335.436	35.966	43.892	23.309	3.40475	2.26492e-44	1.79135e-42	Up
Seita.1G013200	Mutant	WT	10.95	13.38	10.277	0.252	0.294	0.263	5.44913	1.04529e-46	9.61481e-45	Up
Seita.1G013500	Mutant	WT	1.008	0.74	0.665	2.455	7.1	8.055	-2.83933	1.78831e-07	6.14269e-07	Down
Seita.1G013800	Mutant	WT	24.597	29.674	27.47	1.077	0.307	0.66	5.3337	3.34615e-49	3.52867e-47	Up
Seita.1G013900	Mutant	WT	31.074	33.357	25.5	79.922	78.417	87.925	-1.42858	7.3858e-22	1.1232e-20	Down
Seita.1G014600	Mutant	WT	32.175	40.689	41.174	16.384	14.633	12.104	1.43174	3.57912e-13	2.38608e-12	Up
Seita.1G015000	Mutant	WT	0.235	0	0	0.889	1.815	1.279	-4.04501	0.000912231	0.0018175	Down
Seita.1G015100	Mutant	WT	10.708	10.531	7.071	17.37	56.51	47.716	-2.07676	5.4476e-07	1.7548e-06	Down
Seita.1G016600	Mutant	WT	4.362	6.443	4.158	0.687	0.802	0	3.36036	9.04737e-05	0.000211853	Up
Seita.1G016700	Mutant	WT	0.745	0.711	0.213	11.125	29.173	24.466	-5.27135	3.93353e-20	5.13006e-19	Down
Seita.1G016800	Mutant	WT	0.818	0.671	0.487	1.739	1.748	1.568	-1.33368	0.00998118	0.0165363	Down
Seita.1G019600	Mutant	WT	33.403	41.492	46.715	13.372	12.711	7.526	1.88503	2.59941e-11	1.42944e-10	Up
Seita.1G020100	Mutant	WT	1.05	0.677	1.155	3.981	3.007	6.958	-2.24237	7.8828e-09	3.21596e-08	Down
Seita.1G021300	Mutant	WT	0.117	0	0.083	2.591	1.512	2.625	-4.98708	7.39906e-11	3.84884e-10	Down
Seita.1G021900	Mutant	WT	1.629	1.549	2.391	4.141	4.857	6.555	-1.4466	7.6385e-06	2.1055e-05	Down
Seita.1G022700	Mutant	WT	0.398	0.317	0.127	2.637	1.612	3.22	-3.13981	2.06097e-05	5.32127e-05	Down
Seita.1G022800	Mutant	WT	21.281	20.299	17.234	92.419	36.333	35.512	-1.45906	0.000188874	0.000419854	Down
Seita.1G023600	Mutant	WT	3.105	2.714	2.139	6.685	6.886	6.206	-1.28978	8.36193e-08	2.99429e-07	Down
Seita.1G023800	Mutant	WT	191.493	275.11	231.019	54.628	68.173	47.463	2.06365	3.29064e-22	5.13901e-21	Up
Seita.1G024000	Mutant	WT	1.439	1.373	1.051	3.808	6.244	6.786	-2.09902	1.34574e-07	4.69804e-07	Down
Seita.1G024400	Mutant	WT	47.632	47.279	47.783	25.54	21.496	19.251	1.13277	1.64251e-13	1.13e-12	Up
Seita.1G024600	Mutant	WT	5.279	5.347	5.15	11.441	10.798	11.506	-1.07052	8.82706e-13	5.63981e-12	Down
Seita.1G025100	Mutant	WT	124.725	118.053	123.97	37.492	60.029	52.429	1.3192	3.29678e-11	1.79076e-10	Up
Seita.1G027000	Mutant	WT	6.774	1.865	3.744	11.104	17.648	18.008	-1.8906	4.71155e-05	0.000115588	Down
Seita.1G027100	Mutant	WT	2.451	1.179	0.565	5.868	10.295	9.858	-2.61401	1.14676e-06	3.54258e-06	Down
Seita.1G027500	Mutant	WT	62.476	72.833	65.642	19.42	16.47	14.699	2.01608	1.79379e-29	5.09583e-28	Up
Seita.1G027700	Mutant	WT	1.418	1.807	1.198	0.213	0.747	0.765	1.3898	0.0235408	0.0363372	Up
Seita.1G028300	Mutant	WT	629.385	719.928	597.974	211.679	271.005	243.811	1.44993	3.08876e-23	5.25619e-22	Up
Seita.1G028700	Mutant	WT	7.84	11.069	2.049	10.682	28.859	23.945	-1.57823	0.00520243	0.00909086	Down
Seita.1G028900	Mutant	WT	0.327	0.156	0.125	3.213	2.163	4.139	-3.94077	9.99265e-08	3.54058e-07	Down
Seita.1G030600	Mutant	WT	34.359	36.324	28.032	9.234	17.187	15.602	1.25943	1.17742e-06	3.62978e-06	Up
Seita.1G031100	Mutant	WT	2.3	3.461	3.17	17.095	23.622	16.842	-2.66044	4.2844e-23	7.23772e-22	Down
Seita.1G031800	Mutant	WT	140.369	166.584	157.496	61.436	63.755	56.186	1.38484	7.79043e-27	1.78556e-25	Up
Seita.1G032000	Mutant	WT	3.539	2.854	2.374	15.862	31.784	33.951	-3.19232	1.12067e-20	1.52045e-19	Down
Seita.1G032300	Mutant	WT	9.871	5.36	2.141	36.702	39.87	40.455	-2.73582	2.74741e-09	1.18013e-08	Down
Seita.1G032600	Mutant	WT	15.854	17.433	17.389	8.997	7.54	8.101	1.0672	3.17648e-12	1.91802e-11	Up
Seita.1G032800	Mutant	WT	180.526	191.263	171.384	96.559	85.087	86.483	1.04505	8.80893e-22	1.32439e-20	Up
Seita.1G033000	Mutant	WT	1.766	2.191	2.312	0.245	0.286	0.583	2.52251	1.32361e-07	4.627e-07	Up
Seita.1G034000	Mutant	WT	17.083	15.681	9.652	57.349	37.587	54.305	-1.7937	2.15454e-10	1.06251e-09	Down
Seita.1G034200	Mutant	WT	20.134	28.164	15.034	0	0	0	11.7271	9.22521e-22	1.3818e-20	Up
Seita.1G034400	Mutant	WT	20.002	13.465	15.12	33.354	32.44	44.483	-1.15646	7.61796e-08	2.74388e-07	Down
Seita.1G034900	Mutant	WT	14.643	6.718	19.166	3.539	4.131	5.31	1.67559	5.60804e-05	0.000136095	Up
Seita.1G035000	Mutant	WT	81.615	103.479	101.855	36.044	35.507	33.78	1.47496	1.08374e-22	1.7596e-21	Up
Seita.1G035200	Mutant	WT	2.025	2.515	2.108	4.201	5.382	7.628	-1.3451	1.00635e-05	2.72218e-05	Down
Seita.1G035700	Mutant	WT	1.574	1.388	2.669	5.154	5.942	7.192	-1.66484	2.144e-08	8.29166e-08	Down
Seita.1G036700	Mutant	WT	1.725	1.448	1.674	9.812	4.017	5.309	-1.9558	3.38901e-06	9.83087e-06	Down
Seita.1G037000	Mutant	WT	0.542	0.77	0.32	1.99	2.409	2.671	-2.099	3.90881e-08	1.46265e-07	Down
Seita.1G038100	Mutant	WT	2.326	3.193	2.263	1.265	0.527	0.804	1.60323	7.69237e-05	0.000182159	Up
Seita.1G038400	Mutant	WT	0.318	0.316	0	0.902	1.287	1.049	-2.34695	0.0166654	0.026484	Down
Seita.1G039400	Mutant	WT	0.337	0.65	0.046	0.576	2.334	1.015	-1.91235	0.0326043	0.0488783	Down
Seita.1G039900	Mutant	WT	10.781	16.682	10.784	2.624	2.474	2.535	2.34834	3.85459e-10	1.84005e-09	Up
Seita.1G040800	Mutant	WT	11.709	10.764	10.783	26.082	26.38	37.536	-1.40869	1.1643e-13	8.16063e-13	Down
Seita.1G040900	Mutant	WT	28	34.533	28.373	61.248	106.775	90.311	-1.47863	1.71117e-09	7.52988e-09	Down
Seita.1G041000	Mutant	WT	0.982	1.16	0.686	1.02	11.691	5.915	-2.69329	8.5864e-05	0.000201601	Down
Seita.1G041700	Mutant	WT	0.325	0.026	0.021	0.614	1.147	1.072	-2.9079	0.00470583	0.008289	Down
Seita.1G042000	Mutant	WT	0.348	0.189	0.211	0.807	2.652	2.034	-2.84311	2.99398e-05	7.55095e-05	Down
Seita.1G042200	Mutant	WT	0.464	0.249	0.199	2.456	1.152	1.308	-2.40982	3.5797e-05	8.92254e-05	Down
Seita.1G042400	Mutant	WT	0.576	0.847	1.427	2.904	6.269	6.344	-2.4053	4.01149e-07	1.31306e-06	Down
Seita.1G042700	Mutant	WT	2.581	1.911	2.149	0.028	0.033	0	6.81926	8.9782e-10	4.09938e-09	Up
Seita.1G042800	Mutant	WT	0.912	0.328	0.164	2.554	0.721	1.788	-1.83691	0.0130837	0.0211872	Down
Seita.1G043500	Mutant	WT	78.586	90.077	68.218	37.826	29.82	25.099	1.37796	8.82222e-12	5.083e-11	Up
Seita.1G043600	Mutant	WT	5.483	4.131	4.248	11.045	11.947	14.521	-1.40951	1.32749e-13	9.23007e-13	Down
Seita.1G043800	Mutant	WT	8.943	10.668	16.385	20.151	55.424	43.742	-1.69325	4.02081e-05	9.95075e-05	Down
Seita.1G044100	Mutant	WT	260.002	289.479	253.659	79.536	90.712	70.333	1.7665	1.03166e-33	3.96706e-32	Up
Seita.1G044500	Mutant	WT	4.855	10.693	7.04	3.649	1.969	1.93	1.60553	0.000318492	0.000684943	Up
Seita.1G044600	Mutant	WT	1.361	1.23	1.5	2.844	2.898	3.514	-1.14697	9.97486e-08	3.53488e-07	Down
Seita.1G045000	Mutant	WT	4.709	2.31	10.568	15.581	13.785	17.886	-1.38646	0.00673203	0.0115416	Down
Seita.1G045200	Mutant	WT	0.211	0.315	0.151	11.278	17.882	42.518	-6.72044	1.14098e-23	2.01383e-22	Down
Seita.1G046200	Mutant	WT	12.279	14.568	13.405	5.466	4.434	3.844	1.57632	3.07685e-14	2.28466e-13	Up
Seita.1G046600	Mutant	WT	21.7	26.942	21.847	9.521	8.276	6.629	1.55454	1.53028e-12	9.55835e-12	Up
Seita.1G047000	Mutant	WT	0.475	1.02	0.362	5.252	7.021	11.135	-3.65109	5.65853e-12	3.32349e-11	Down
Seita.1G047100	Mutant	WT	54.482	70.623	47.812	4.872	6.69	3.828	3.51698	6.16752e-43	4.39515e-41	Up
Seita.1G047500	Mutant	WT	3.17	2.889	2.383	0.856	1.195	0.857	1.5664	2.04803e-07	6.98284e-07	Up
Seita.1G048900	Mutant	WT	38.418	43.483	44.054	17.156	15.822	14.911	1.42314	8.28904e-23	1.36602e-21	Up
Seita.1G049400	Mutant	WT	87.359	121.115	127.793	50.608	54.119	47.067	1.17809	1.05421e-09	4.76862e-09	Up
Seita.1G049600	Mutant	WT	63.959	76.146	67.22	18.673	25.489	14.511	1.84959	8.83152e-15	6.91681e-14	Up
Seita.1G049900	Mutant	WT	13.34	13.76	10.896	23.363	26.297	33.674	-1.10701	8.32744e-09	3.38611e-08	Down
Seita.1G050200	Mutant	WT	4.694	4.558	4.162	8.154	11.685	15.988	-1.38938	0.000289749	0.000626679	Down
Seita.1G050400	Mutant	WT	0.269	0.08	0.256	0.953	0.618	0.998	-2.04068	0.00164068	0.00312682	Down
Seita.1G051100	Mutant	WT	26.797	29.532	27.736	6.567	7.41	6.841	2.04244	1.16415e-44	9.38513e-43	Up
Seita.1G052200	Mutant	WT	42.111	48.234	40.697	3.979	5.576	3.32	3.37555	3.21083e-53	4.2702e-51	Up
Seita.1G052600	Mutant	WT	88.139	111.768	83.338	9.146	12.786	6.734	3.3326	2.55587e-36	1.19388e-34	Up
Seita.1G053100	Mutant	WT	0.416	0.257	0.176	1.15	1.563	1.828	-2.39571	2.49949e-07	8.42717e-07	Down
Seita.1G054000	Mutant	WT	339.464	170.077	166.596	664.408	545.548	612.629	-1.40988	1.06827e-06	3.31582e-06	Down
Seita.1G054400	Mutant	WT	2.236	1.797	0.324	10.063	4.076	6.204	-2.2126	0.00121614	0.0023661	Down
Seita.1G055500	Mutant	WT	1.538	0.884	1.339	6.12	3.541	4.38	-1.87199	8.18891e-09	3.33433e-08	Down
Seita.1G057100	Mutant	WT	1.329	1.761	1.528	1.974	4.399	7.367	-1.54284	0.00179835	0.00340554	Down
Seita.1G057300	Mutant	WT	70.726	36.533	26.157	240.52	212.703	298.462	-2.47492	1.12244e-12	7.10196e-12	Down
Seita.1G058200	Mutant	WT	4.854	5.985	4.912	12.219	12.787	14.678	-1.30804	2.85996e-12	1.73341e-11	Down
Seita.1G058300	Mutant	WT	21.99	23.109	17.675	52.095	63.387	77.279	-1.59245	6.74598e-16	5.91087e-15	Down
Seita.1G058600	Mutant	WT	48.676	60.193	55.151	19.85	16.838	14.714	1.70092	5.17722e-19	6.09016e-18	Up
Seita.1G059200	Mutant	WT	0.093	0	0.03	1.618	0.995	1.2	-4.8779	4.20398e-07	1.37112e-06	Down
Seita.1G059500	Mutant	WT	0.099	0	0	2.011	0.928	2.35	-5.67546	1.15497e-05	3.09731e-05	Down
Seita.1G059600	Mutant	WT	0.376	0.128	0.102	1.193	1.096	1.302	-2.53888	0.000114627	0.000263823	Down
Seita.1G059900	Mutant	WT	121.316	137.057	115.463	51.992	47.75	42.152	1.42376	3.62096e-22	5.62541e-21	Up
Seita.1G060000	Mutant	WT	30.041	21.719	21.522	75.368	115.463	110.885	-2.01584	4.86775e-19	5.74229e-18	Down
Seita.1G061500	Mutant	WT	40.07	49.185	45.325	23.161	19.479	16.082	1.22364	8.49595e-10	3.88855e-09	Up
Seita.1G062000	Mutant	WT	0.953	0.635	0.534	3.471	5.442	8.014	-2.96927	2.92168e-11	1.59656e-10	Down
Seita.1G062700	Mutant	WT	155.441	185.37	165.19	69.044	80.314	73.957	1.20831	1.12345e-19	1.40381e-18	Up
Seita.1G063200	Mutant	WT	66.392	60.474	61.419	140.801	117.528	131.589	-1.02361	1.27393e-17	1.31226e-16	Down
Seita.1G063500	Mutant	WT	0.67	0.567	0.247	2.678	2.553	4.215	-2.65325	1.40167e-08	5.55242e-08	Down
Seita.1G063700	Mutant	WT	45.64	49.686	45.52	10.125	8.526	6.828	2.49275	7.98819e-39	4.41252e-37	Up
Seita.1G063800	Mutant	WT	90.453	117.566	115.184	32.556	28.161	20.828	2.01522	1.28301e-19	1.59374e-18	Up
Seita.1G064100	Mutant	WT	0.245	0.11	0.613	0.579	1.013	3.362	-2.30536	0.0121868	0.0198829	Down
Seita.1G064200	Mutant	WT	62.376	65.688	63.317	29.605	28.958	28.227	1.16808	7.41714e-28	1.85918e-26	Up
Seita.1G064400	Mutant	WT	160.179	172.696	169.322	49.799	95.48	89.517	1.12632	9.55981e-06	2.59637e-05	Up
Seita.1G064800	Mutant	WT	45.044	52.935	49.265	8.006	9.93	6.416	2.62511	1.20645e-38	6.56007e-37	Up
Seita.1G065300	Mutant	WT	0.565	0.872	0.918	1.508	5.169	7.693	-2.5757	4.51205e-05	0.00011102	Down
Seita.1G065800	Mutant	WT	53.23	34.382	40.376	144.193	127.544	142.924	-1.6705	9.33349e-19	1.07138e-17	Down
Seita.1G065900	Mutant	WT	261.872	296.068	269.149	87.208	80.959	70.034	1.82291	4.55956e-38	2.41022e-36	Up
Seita.1G066100	Mutant	WT	4.485	5.301	5.725	0.7	0.454	0.204	3.537	3.41332e-13	2.27991e-12	Up
Seita.1G066300	Mutant	WT	10.258	8.658	6.21	0.366	2.954	0.511	2.74378	0.000162248	0.000364586	Up
Seita.1G066400	Mutant	WT	0.643	0	0.216	1.108	4.296	5.386	-3.617	0.000399708	0.000845498	Down
Seita.1G067900	Mutant	WT	223.745	268.33	214.156	62.453	75.081	47.768	1.95731	1.22023e-20	1.6523e-19	Up
Seita.1G068000	Mutant	WT	4.115	4.313	3.474	7.337	8.92	11.082	-1.17408	1.89199e-06	5.67434e-06	Down
Seita.1G068500	Mutant	WT	0.93	0.855	0.794	5.495	2.672	4.026	-2.21745	1.52873e-09	6.78137e-09	Down
Seita.1G068600	Mutant	WT	24.378	17.607	23.385	90.687	98.244	138.827	-2.29695	6.63332e-24	1.20125e-22	Down
Seita.1G068700	Mutant	WT	0.108	0.129	0.034	1.227	2.466	3.888	-4.8069	8.09424e-09	3.29893e-08	Down
Seita.1G068800	Mutant	WT	7.48	7.436	6.511	70.006	49.464	74.752	-3.15521	2.21123e-46	1.98157e-44	Down
Seita.1G069100	Mutant	WT	7.015	6.508	5.726	3.07	2.58	2.057	1.34447	3.60367e-07	1.18645e-06	Up
Seita.1G069400	Mutant	WT	11.729	14.027	11.628	51.654	28.713	42.866	-1.69532	2.65284e-11	1.45726e-10	Down
Seita.1G069800	Mutant	WT	1.382	0.759	0.764	5.802	2.471	3.72	-2.02314	1.82746e-05	4.76133e-05	Down
Seita.1G070200	Mutant	WT	0.127	0.227	0.091	0.434	1.398	2.225	-3.17707	1.83964e-05	4.78888e-05	Down
Seita.1G070800	Mutant	WT	37.269	41.313	34.428	15.322	14.847	15.319	1.33859	1.12913e-22	1.82479e-21	Up
Seita.1G071700	Mutant	WT	5.559	8.853	5.628	13.152	14.999	18.425	-1.19112	8.14802e-06	2.2368e-05	Down
Seita.1G071800	Mutant	WT	3.425	3.825	0.833	14.847	9.408	10.816	-2.10303	6.58165e-05	0.000157724	Down
Seita.1G073300	Mutant	WT	0.193	0	0.224	0.93	0.826	0.952	-2.64497	0.0023378	0.00434695	Down
Seita.1G073500	Mutant	WT	147.77	195.273	154.983	44.681	51.657	34.475	1.95636	2.49066e-20	3.29771e-19	Up
Seita.1G073700	Mutant	WT	11.932	15.838	12.934	5.958	4.682	4.365	1.46435	2.12658e-09	9.25253e-09	Up
Seita.1G073800	Mutant	WT	161.489	201.661	177.748	46.615	64.498	48.923	1.78576	2.03859e-22	3.22468e-21	Up
Seita.1G074200	Mutant	WT	21.586	24.131	39.977	16.496	13.425	10.485	1.11715	0.000251804	0.00055048	Up
Seita.1G074700	Mutant	WT	23.906	29.041	24.403	3.754	3.807	2.059	3.03463	2.11553e-28	5.54928e-27	Up
Seita.1G074900	Mutant	WT	1.308	1.097	1.348	2.742	3.317	2.904	-1.22205	0.000192626	0.000427558	Down
Seita.1G075100	Mutant	WT	2.13	2.39	2.292	4.407	4.538	5.113	-1.01825	1.18801e-06	3.66136e-06	Down
Seita.1G075300	Mutant	WT	28.574	17.951	14.106	41.24	52.118	65.587	-1.36784	6.02205e-06	1.68485e-05	Down
Seita.1G075800	Mutant	WT	244.091	273.191	265.519	64.503	78.274	53.316	2.02538	6.00699e-30	1.78162e-28	Up
Seita.1G076000	Mutant	WT	0.91	1.247	1.218	0.329	0.15	0.287	2.15683	1.81296e-05	4.72829e-05	Up
Seita.1G076300	Mutant	WT	5.255	2.206	1.7	14.138	14.997	14.284	-2.22511	1.06493e-07	3.76048e-07	Down
Seita.1G076900	Mutant	WT	9.504	11.498	15.916	5.28	4.029	4.888	1.41002	4.21677e-07	1.37508e-06	Up
Seita.1G077200	Mutant	WT	49.152	45.834	48.989	23.468	23.981	22.202	1.07536	2.34745e-28	6.13452e-27	Up
Seita.1G077400	Mutant	WT	0.528	0.063	0.553	2.146	1.98	1.985	-2.36281	0.00126224	0.00244622	Down
Seita.1G077700	Mutant	WT	18.865	21.984	30.133	2.147	2.602	0.691	3.74179	4.73033e-15	3.79882e-14	Up
Seita.1G077800	Mutant	WT	98.418	64.671	83.527	184.981	194.502	210.762	-1.23235	1.10435e-11	6.30715e-11	Down
Seita.1G078300	Mutant	WT	132.311	186.8	148.646	38.833	35.679	26.512	2.23838	3.77313e-24	7.00916e-23	Up
Seita.1G078500	Mutant	WT	6.125	4.928	4.344	16.34	8.54	8.081	-1.07611	0.00377135	0.00676742	Down
Seita.1G078700	Mutant	WT	1.332	1.156	1.962	4.579	7.216	8.148	-2.12192	5.77394e-05	0.000139861	Down
Seita.1G079000	Mutant	WT	6.31	7.957	5.017	25.749	9.777	10.062	-1.21982	0.00518023	0.00905509	Down
Seita.1G079600	Mutant	WT	1.662	1.476	1.474	0.402	0.64	0.306	1.81089	0.000650146	0.00132504	Up
Seita.1G079700	Mutant	WT	1.364	7.595	1.409	8.169	15.054	16.313	-1.9129	0.00937554	0.0156309	Down
Seita.1G080900	Mutant	WT	1.685	2.167	1.291	11.649	17.678	22.587	-3.31433	3.38086e-22	5.27202e-21	Down
Seita.1G081000	Mutant	WT	122.463	138.021	126.452	35.011	33.909	22.624	2.1066	2.30144e-24	4.37253e-23	Up
Seita.1G081200	Mutant	WT	235.365	291.88	245.189	119.572	126.458	115.289	1.12379	2.52672e-17	2.54133e-16	Up
Seita.1G081300	Mutant	WT	78.871	79.892	72.452	15.234	14.717	7.756	2.64216	1.452e-22	2.33033e-21	Up
Seita.1G081400	Mutant	WT	8.325	3.927	11.163	17.836	16.661	15.223	-1.05338	0.00533948	0.00931319	Down
Seita.1G083500	Mutant	WT	55.011	71.968	72.794	30.188	30.121	26.673	1.22912	6.66596e-13	4.31984e-12	Up
Seita.1G085500	Mutant	WT	0.885	0.883	0.723	0.478	0.319	0.179	1.37292	0.00968447	0.016092	Up
Seita.1G085600	Mutant	WT	1.207	1.22	0.799	0.761	0.444	0.348	1.07209	0.0238846	0.0368188	Up
Seita.1G086000	Mutant	WT	47.354	57.052	41.429	13.798	15.119	12.26	1.85054	5.47207e-22	8.38889e-21	Up
Seita.1G086900	Mutant	WT	0.94	1.196	0.975	4.324	5.231	6.51	-2.34418	4.53387e-16	4.0387e-15	Down
Seita.1G087200	Mutant	WT	4.221	4.331	3.199	8.261	8.757	10.568	-1.20746	1.41015e-08	5.5839e-08	Down
Seita.1G089100	Mutant	WT	6.267	4.651	3.358	2.348	1.912	1.429	1.34787	0.000213645	0.000471057	Up
Seita.1G089400	Mutant	WT	6.111	5.604	5.131	16.469	13.304	15.777	-1.40978	5.87846e-17	5.70629e-16	Down
Seita.1G089900	Mutant	WT	213.346	276.364	280.408	76.152	76.623	51.325	1.94495	1.23997e-18	1.4094e-17	Up
Seita.1G090600	Mutant	WT	65.041	76.256	73.245	18.923	17.483	16.456	2.04895	1.04203e-54	1.54309e-52	Up
Seita.1G090800	Mutant	WT	9.417	9.263	6.173	22.82	24.848	28.56	-1.5933	2.65128e-14	1.97851e-13	Down
Seita.1G090900	Mutant	WT	22.443	12.079	10.288	83.228	88.383	96.39	-2.55928	1.00449e-18	1.14925e-17	Down
Seita.1G091100	Mutant	WT	4.245	4	2.414	9.476	9.21	11.683	-1.48993	2.54844e-07	8.57556e-07	Down
Seita.1G091300	Mutant	WT	18.74	23.944	19.43	35.59	58.644	62.75	-1.30891	1.60738e-07	5.55939e-07	Down
Seita.1G092000	Mutant	WT	46.099	51.012	38.289	20.395	22.725	23.339	1.05266	4.61815e-12	2.73629e-11	Up
Seita.1G092100	Mutant	WT	110.899	140.69	142.569	45.757	37.019	42.367	1.68425	7.30163e-23	1.20807e-21	Up
Seita.1G093000	Mutant	WT	32.077	34.136	29.839	3.442	5.063	2.882	3.10511	1.02677e-40	6.3056e-39	Up
Seita.1G093200	Mutant	WT	0.652	1.933	2.612	7.345	35.969	33.198	-3.84007	6.42231e-10	2.99058e-09	Down
Seita.1G093300	Mutant	WT	8.699	11.239	7.144	2.561	2.591	2.353	1.87545	9.22189e-13	5.87589e-12	Up
Seita.1G093800	Mutant	WT	6.774	8.674	8.608	3.952	3.129	3.285	1.24214	1.53397e-09	6.80318e-09	Up
Seita.1G093900	Mutant	WT	88.579	111.286	92.84	20.999	25.04	16.418	2.25664	4.60728e-27	1.07727e-25	Up
Seita.1G094300	Mutant	WT	0.165	0.245	0.137	0.681	0.477	0.753	-1.7933	0.00293666	0.005374	Down
Seita.1G094800	Mutant	WT	25.811	34.325	37.762	8.468	8.804	6.926	2.04697	2.97366e-22	4.66141e-21	Up
Seita.1G095100	Mutant	WT	47.955	48.893	53.666	9.044	8.654	8.577	2.54642	1.87534e-86	1.77987e-83	Up
Seita.1G095300	Mutant	WT	2.275	2.302	1.736	6.105	6.447	5.59	-1.49955	7.73449e-16	6.71222e-15	Down
Seita.1G095800	Mutant	WT	33.645	37.744	45.283	14.123	18.582	15.124	1.31802	7.70784e-11	3.9985e-10	Up
Seita.1G096200	Mutant	WT	169.536	196.002	153.317	85.732	82.899	62.728	1.19108	6.23648e-11	3.27427e-10	Up
Seita.1G096600	Mutant	WT	13.748	14.872	13.385	7.072	6.786	5.9	1.11476	3.15035e-16	2.85749e-15	Up
Seita.1G096900	Mutant	WT	10.726	11.924	9.082	38.644	16.913	21.267	-1.25205	0.000143266	0.00032501	Down
Seita.1G097200	Mutant	WT	41.436	43.182	46.837	16.592	18.216	15.847	1.40506	3.54665e-25	7.17577e-24	Up
Seita.1G097300	Mutant	WT	5.449	5.132	5.747	2.85	2.252	2.315	1.16487	4.64013e-09	1.94277e-08	Up
Seita.1G097400	Mutant	WT	7.202	8.476	8.256	4.693	3.544	3.804	1.01693	2.08892e-06	6.2363e-06	Up
Seita.1G097500	Mutant	WT	4.731	5.524	6.428	1.903	2.533	1.972	1.4134	2.98986e-08	1.13775e-07	Up
Seita.1G098800	Mutant	WT	1.941	1.736	1.134	5.373	7.648	11.682	-2.33642	2.6542e-11	1.45726e-10	Down
Seita.1G099300	Mutant	WT	126.732	146.986	125.979	36.896	25.64	26.882	2.18561	8.94826e-29	2.40154e-27	Up
Seita.1G099600	Mutant	WT	1.428	1.229	0.558	6.286	5.219	5.954	-2.42497	9.08342e-11	4.66458e-10	Down
Seita.1G100000	Mutant	WT	28.112	32.568	21.19	52.579	86.571	78.837	-1.38747	1.14779e-07	4.04078e-07	Down
Seita.1G100100	Mutant	WT	16.97	20.464	13.889	31.041	55.158	45.722	-1.33635	3.91788e-06	1.12447e-05	Down
Seita.1G101200	Mutant	WT	19.434	12.967	19.255	182.691	147.684	195.56	-3.31623	1.3198e-49	1.43528e-47	Down
Seita.1G101500	Mutant	WT	96.13	116.26	107.513	40.318	32.786	34.521	1.59901	2.99974e-25	6.10474e-24	Up
Seita.1G101600	Mutant	WT	5.882	7.184	7.662	3.067	2.552	2.595	1.3636	1.08899e-10	5.55264e-10	Up
Seita.1G101900	Mutant	WT	16.378	11.841	9.596	66.729	21.71	31.255	-1.64212	0.000113861	0.000262291	Down
Seita.1G102700	Mutant	WT	1.97	1.872	2.244	0.606	0.672	0.666	1.67886	5.94299e-09	2.45722e-08	Up
Seita.1G103200	Mutant	WT	92.669	98.369	83.876	191.471	291.642	305.395	-1.49249	4.88137e-13	3.2011e-12	Down
Seita.1G103300	Mutant	WT	6.885	7.755	9.553	2.967	5.265	3.834	1.03775	0.000726637	0.00146989	Up
Seita.1G103700	Mutant	WT	5.011	7.714	4.612	28.908	22.351	37.079	-2.3263	9.90612e-15	7.71215e-14	Down
Seita.1G103800	Mutant	WT	3.723	3.74	2.951	10.262	14.139	17.177	-1.9721	2.25787e-12	1.38213e-11	Down
Seita.1G106900	Mutant	WT	14.01	17.704	11.91	5.725	9.171	5.874	1.09783	8.20549e-05	0.00019331	Up
Seita.1G107000	Mutant	WT	141.521	161.771	153.587	71.652	80.457	74.589	1.03946	1.99885e-18	2.22592e-17	Up
Seita.1G107100	Mutant	WT	13.121	14.341	10.554	2.976	2.26	1.539	2.51084	8.51138e-16	7.35891e-15	Up
Seita.1G107200	Mutant	WT	1.24	2.81	1.063	8.438	18.603	31.524	-3.5042	3.35727e-08	1.26809e-07	Down
Seita.1G108600	Mutant	WT	10.203	5.151	5.153	0	0	0	10.9321	1.96384e-18	2.18927e-17	Up
Seita.1G108700	Mutant	WT	0.47	0.425	0.53	0.013	0.016	0.014	5.07545	5.69413e-07	1.83082e-06	Up
Seita.1G109000	Mutant	WT	2.576	3.456	3.104	6.613	7.94	8.269	-1.29275	1.72164e-10	8.58351e-10	Down
Seita.1G109300	Mutant	WT	358.179	282.47	300.01	1171.13	1003.08	953.884	-1.70785	1.65774e-29	4.72865e-28	Down
Seita.1G109600	Mutant	WT	58.757	67.836	68.001	25.766	30.702	30.993	1.18315	5.77953e-16	5.0854e-15	Up
Seita.1G109900	Mutant	WT	5.085	3.674	3.868	46.546	20.123	31.93	-2.94038	9.38984e-17	8.90776e-16	Down
Seita.1G110200	Mutant	WT	23.509	27.28	20.285	11.288	8.709	10.079	1.26449	1.16186e-10	5.90834e-10	Up
Seita.1G110300	Mutant	WT	3.58	3.239	2.51	1.75	1.725	1.14	1.03915	0.00572812	0.00993547	Up
Seita.1G110600	Mutant	WT	2.097	2.049	2.075	1.039	0.926	1.127	1.0352	0.0001972	0.000437014	Up
Seita.1G110900	Mutant	WT	6.388	6.971	6.419	3.23	3.06	1.715	1.3316	0.000110453	0.000255005	Up
Seita.1G111200	Mutant	WT	0.812	0.761	0.497	1.7	1.44	1.951	-1.27917	0.00234918	0.00436668	Down
Seita.1G111500	Mutant	WT	3.751	4.065	5.212	10.864	21.571	22.925	-2.05406	1.01523e-09	4.60125e-09	Down
Seita.1G112800	Mutant	WT	76.101	79.181	85.07	38.6	48.368	31.03	1.05512	1.02515e-07	3.62565e-07	Up
Seita.1G114200	Mutant	WT	3.891	13.738	9.317	5.145	0.209	2.16	1.86922	0.0321963	0.0483052	Up
Seita.1G114700	Mutant	WT	0.106	0.08	0.073	0.445	0.382	0.381	-2.19356	2.71958e-05	6.90644e-05	Down
Seita.1G115100	Mutant	WT	29.258	40.807	24.695	16.376	14.295	17.428	1.00075	0.000427853	0.000900379	Up
Seita.1G116400	Mutant	WT	22.504	20.765	23.723	97.636	57.083	129.45	-2.05622	3.66024e-12	2.19425e-11	Down
Seita.1G117100	Mutant	WT	368.149	426.461	345.782	109.687	121.533	100.625	1.80781	9.85202e-38	5.04192e-36	Up
Seita.1G117500	Mutant	WT	49.426	44.042	28.931	126.568	247.413	187.046	-2.17248	1.44207e-13	9.98028e-13	Down
Seita.1G118600	Mutant	WT	0.284	0.154	0.135	2.088	0.584	1.035	-2.67187	2.64982e-05	6.73338e-05	Down
Seita.1G119400	Mutant	WT	966.141	1089.82	917.548	465.811	536.626	502.889	1.00933	3.7941e-17	3.75276e-16	Up
Seita.1G119500	Mutant	WT	9.119	7.381	9.622	27.402	34.857	41.893	-1.96049	8.75318e-08	3.12689e-07	Down
Seita.1G119600	Mutant	WT	7.393	4.409	3.523	28.617	25.795	24.219	-2.33617	1.72449e-12	1.07133e-11	Down
Seita.1G121600	Mutant	WT	3.257	4.325	4.387	9.052	10.756	10.828	-1.32636	5.16134e-10	2.4327e-09	Down
Seita.1G121900	Mutant	WT	1.655	2.207	2.645	0.269	0.177	0.493	2.81966	6.23825e-09	2.57268e-08	Up
Seita.1G122000	Mutant	WT	68.086	85.539	67.28	28.762	32.34	23.904	1.40491	4.56432e-13	3.00451e-12	Up
Seita.1G122100	Mutant	WT	97.973	119.182	96.289	40.342	49.445	37.589	1.32675	5.38788e-13	3.52109e-12	Up
Seita.1G122400	Mutant	WT	1.46	1.931	0.335	9.133	6.465	11.004	-2.82042	2.70642e-07	9.07646e-07	Down
Seita.1G123000	Mutant	WT	218.698	162.858	147.681	342.425	413.207	470.434	-1.18725	2.15406e-09	9.37014e-09	Down
Seita.1G123700	Mutant	WT	31.199	33.878	32.065	64.454	65.223	69.352	-1.0076	2.1057e-19	2.57871e-18	Down
Seita.1G126200	Mutant	WT	0.47	0.39	0.253	0.657	1.827	1.598	-1.8494	0.00131499	0.00254184	Down
Seita.1G126400	Mutant	WT	35.827	26.089	25.96	143.664	129.871	144.596	-2.2256	6.77584e-42	4.46308e-40	Down
Seita.1G127200	Mutant	WT	83.56	85.11	85.106	111.034	245.05	210.615	-1.12974	7.74189e-05	0.000183257	Down
Seita.1G127300	Mutant	WT	53.683	50.917	57.303	63.081	154.62	139.37	-1.11095	0.000589331	0.00121079	Down
Seita.1G127800	Mutant	WT	8.625	13.397	14.252	2.992	5.135	3.438	1.6844	3.53462e-06	1.02192e-05	Up
Seita.1G128500	Mutant	WT	0.181	0.12	0.249	1.692	2.507	3.064	-3.67324	1.43035e-13	9.90569e-13	Down
Seita.1G128600	Mutant	WT	17.04	16.806	14.988	6.519	8.183	7.952	1.13585	3.03516e-12	1.83587e-11	Up
Seita.1G129500	Mutant	WT	23.009	28.719	25.9	10.075	13.576	11.551	1.17056	5.53027e-09	2.29749e-08	Up
Seita.1G129700	Mutant	WT	2.646	1.376	7.738	0.47	1.248	2.103	1.66569	0.0251073	0.0385329	Up
Seita.1G130300	Mutant	WT	14.609	7.464	6.476	88.81	239.454	200.699	-4.18918	8.60816e-24	1.54282e-22	Down
Seita.1G130600	Mutant	WT	0.701	0.394	0.334	7.139	8.4	9.636	-4.11035	8.40765e-35	3.53223e-33	Down
Seita.1G131600	Mutant	WT	24.92	28.37	29.108	10.956	10.122	8.917	1.48604	3.50944e-20	4.59994e-19	Up
Seita.1G132800	Mutant	WT	1.502	2.08	2.816	0.87	1.176	0.767	1.22316	0.0164463	0.0261717	Up
Seita.1G133200	Mutant	WT	3.632	2.96	2.708	31.039	24.997	30.53	-3.19305	4.24771e-54	5.99272e-52	Down
Seita.1G133500	Mutant	WT	1.084	0.671	0.364	6.681	5.251	7.033	-3.14374	4.31314e-15	3.47715e-14	Down
Seita.1G134500	Mutant	WT	98.68	124.584	122.962	42.704	48.375	46.668	1.35933	1.83767e-18	2.0585e-17	Up
Seita.1G134600	Mutant	WT	2.116	1.839	2.017	5.315	5.803	6.73	-1.54949	2.865e-10	1.38796e-09	Down
Seita.1G135100	Mutant	WT	11.884	7.819	19.15	55.654	31.633	40.672	-1.6861	1.08794e-05	2.92998e-05	Down
Seita.1G135200	Mutant	WT	0.459	0.144	0.161	5.023	2.665	3.035	-3.78181	1.85333e-11	1.03747e-10	Down
Seita.1G135700	Mutant	WT	9.07	7.025	7.702	47.344	26.277	88.556	-2.74111	4.21186e-11	2.25497e-10	Down
Seita.1G136200	Mutant	WT	61.866	71.144	76.187	24.172	19.513	17.058	1.8124	1.14664e-21	1.698e-20	Up
Seita.1G136600	Mutant	WT	111.467	121.813	87.051	18.206	24.463	13.515	2.53699	1.54853e-23	2.70346e-22	Up
Seita.1G136700	Mutant	WT	0.146	0.174	0	0	5.059	2.233	-4.51348	0.0100966	0.0167103	Down
Seita.1G137200	Mutant	WT	62.71	74.276	70.007	24.642	25.63	27.557	1.43954	6.8638e-26	1.47444e-24	Up
Seita.1G137500	Mutant	WT	59.647	72.907	64.679	5.936	4.348	9.187	3.36781	1.32303e-32	4.70613e-31	Up
Seita.1G138300	Mutant	WT	35.224	38.108	79.094	107.107	114.498	126.703	-1.15609	0.000513297	0.00106622	Down
Seita.1G139000	Mutant	WT	1.775	2.97	2.455	0.054	0.221	0.028	4.63848	1.51556e-10	7.5978e-10	Up
Seita.1G140000	Mutant	WT	8.596	10.918	10.795	99.718	57.188	96.265	-3.03427	1.78172e-29	5.06844e-28	Down
Seita.1G140100	Mutant	WT	55.851	68.067	63.321	27.78	33.067	28.622	1.09434	1.37054e-12	8.59624e-12	Up
Seita.1G141400	Mutant	WT	30.904	35.928	32.564	17.679	15.556	13.806	1.10599	1.14879e-11	6.55019e-11	Up
Seita.1G141500	Mutant	WT	40.03	47.561	44.301	15.983	16.515	16.303	1.46271	2.13534e-35	9.3276e-34	Up
Seita.1G141800	Mutant	WT	1.498	0.407	1.427	8.321	3.305	2.73	-2.07768	0.000976859	0.00193225	Down
Seita.1G142100	Mutant	WT	27.294	31.201	29.975	13.96	12.315	11.081	1.27115	1.96562e-16	1.80962e-15	Up
Seita.1G142500	Mutant	WT	3.057	2.075	2.864	5.183	5.642	6.468	-1.08072	2.62067e-05	6.66825e-05	Down
Seita.1G143000	Mutant	WT	76.124	62.29	51.864	123.76	137.567	143.83	-1.06576	1.31618e-09	5.88601e-09	Down
Seita.1G143400	Mutant	WT	100.661	111.52	99.507	43.361	37.311	42.875	1.36154	4.64419e-27	1.08468e-25	Up
Seita.1G144500	Mutant	WT	18.285	21.425	20.638	12.191	11.819	6.575	1.00806	0.000240397	0.000526593	Up
Seita.1G144700	Mutant	WT	1.805	1.137	4.062	4.67	4.842	7.964	-1.27834	0.0133049	0.0215203	Down
Seita.1G145200	Mutant	WT	21.641	15.149	49.965	11.754	5.392	4.967	2.00619	0.000100395	0.000233469	Up
Seita.1G145300	Mutant	WT	0.053	0.319	0.191	2.829	0.339	0.674	-2.75019	0.00301797	0.00551073	Down
Seita.1G146400	Mutant	WT	24.657	19.029	12.154	71.401	55.401	54.012	-1.67462	2.51876e-09	1.08706e-08	Down
Seita.1G146500	Mutant	WT	124.681	149.402	146.269	36.288	50.542	51.891	1.62923	3.97084e-18	4.28482e-17	Up
Seita.1G146600	Mutant	WT	0.497	0.465	0.71	1.844	1.957	2.071	-1.77393	6.14261e-05	0.000148087	Down
Seita.1G147500	Mutant	WT	101.468	134.607	113.98	19.708	24.396	21.448	2.4459	2.12093e-45	1.78569e-43	Up
Seita.1G147800	Mutant	WT	29.27	40.552	32.529	19.226	16.748	14.938	1.03434	1.63115e-07	5.63335e-07	Up
Seita.1G148000	Mutant	WT	2.822	2.179	1.392	9.166	12.677	18.137	-2.62217	2.88657e-12	1.74852e-11	Down
Seita.1G148400	Mutant	WT	205.518	268.526	238.656	82.013	89.799	71.949	1.57634	1.7668e-21	2.57438e-20	Up
Seita.1G150700	Mutant	WT	0.257	0.077	0.061	1.122	1.168	0.794	-2.93641	0.000189795	0.00042181	Down
Seita.1G151600	Mutant	WT	0.158	0.26	0.226	0.917	1.572	1.566	-2.62905	3.13279e-07	1.04028e-06	Down
Seita.1G152400	Mutant	WT	0.456	0.408	0.706	3.152	6.728	7.866	-3.45767	9.71145e-13	6.17088e-12	Down
Seita.1G153700	Mutant	WT	8.179	8.959	8.061	3.972	4.369	3.109	1.16574	6.73384e-09	2.76722e-08	Up
Seita.1G155200	Mutant	WT	10.277	9.595	7.027	19.433	24.16	31.393	-1.45555	5.25924e-05	0.000128151	Down
Seita.1G155500	Mutant	WT	3.119	3.085	3.353	1.061	0.609	0.772	1.99112	2.03108e-10	1.004e-09	Up
Seita.1G155800	Mutant	WT	10.328	10.156	7.582	2.815	1.078	1.473	2.4032	8.93703e-09	3.61358e-08	Up
Seita.1G156400	Mutant	WT	0.583	0.85	0.278	2.51	5.61	8.988	-3.30354	3.59849e-09	1.52364e-08	Down
Seita.1G156600	Mutant	WT	42.546	44.942	41.139	19.43	14.727	13.037	1.47197	5.34175e-14	3.86472e-13	Up
Seita.1G156700	Mutant	WT	11.732	9.91	9.549	87.11	29.318	35.955	-2.26562	9.23106e-08	3.28691e-07	Down
Seita.1G157000	Mutant	WT	4.308	5.398	3.39	11.632	21.186	23.963	-2.09019	4.32874e-11	2.31516e-10	Down
Seita.1G158600	Mutant	WT	32.778	31.356	23.749	77.184	89.244	87.651	-1.50686	1.6873e-20	2.25983e-19	Down
Seita.1G158700	Mutant	WT	1.452	1.39	1.1	2.526	3.3	3.982	-1.28963	1.28145e-06	3.93365e-06	Down
Seita.1G159600	Mutant	WT	1.833	1.391	1.27	3.255	5.944	7.281	-1.84708	2.88231e-06	8.44668e-06	Down
Seita.1G159800	Mutant	WT	138.74	162.523	157.174	49.836	59.561	49.26	1.55959	3.94016e-28	1.00208e-26	Up
Seita.1G160500	Mutant	WT	1590.16	1878.94	1496.77	699.365	866.704	769.036	1.1158	5.49383e-14	3.96853e-13	Up
Seita.1G161400	Mutant	WT	18.389	21.371	18.782	9.191	8.169	7.404	1.26735	3.84285e-14	2.82133e-13	Up
Seita.1G161800	Mutant	WT	35.051	21.509	21.328	63.641	61.105	90.722	-1.44397	4.87617e-08	1.8033e-07	Down
Seita.1G164600	Mutant	WT	0.109	0.259	0.155	2.159	1.32	3.498	-3.7318	2.80898e-06	8.24914e-06	Down
Seita.1G165000	Mutant	WT	25.079	24.1	25.525	14.629	10.355	8.656	1.17727	1.55037e-07	5.37379e-07	Up
Seita.1G165100	Mutant	WT	103.269	149.738	141.858	56.758	59.996	51.435	1.26111	4.08761e-11	2.19111e-10	Up
Seita.1G165600	Mutant	WT	10.287	8.772	8.678	25.609	20.851	26.201	-1.36324	3.42524e-14	2.52807e-13	Down
Seita.1G166300	Mutant	WT	411.685	470.65	372.559	133.794	162.298	145.573	1.53345	3.63725e-27	8.6302e-26	Up
Seita.1G166400	Mutant	WT	45.165	63.277	54.723	32.22	25.958	23.427	1.02718	1.26423e-06	3.88194e-06	Up
Seita.1G167600	Mutant	WT	3.736	2.971	2.769	6.965	6.24	6.366	-1.02094	0.000186527	0.000415168	Down
Seita.1G168000	Mutant	WT	5.778	5.59	6.027	16.947	38.454	38.266	-2.39837	4.96652e-12	2.93189e-11	Down
Seita.1G168100	Mutant	WT	0.777	0.463	0.513	2.147	2.473	2.809	-2.05159	4.04986e-07	1.32479e-06	Down
Seita.1G168300	Mutant	WT	8.209	6.601	3.213	22.554	19.409	18.203	-1.72058	7.07827e-07	2.25227e-06	Down
Seita.1G168800	Mutant	WT	135.725	141.971	120.087	75.287	74.967	51.406	1.00583	2.76599e-07	9.2569e-07	Up
Seita.1G169000	Mutant	WT	135.324	124.429	90.257	287.531	244.12	254.229	-1.14408	7.96435e-09	3.24733e-08	Down
Seita.1G169400	Mutant	WT	0	0.174	0	1.197	2.632	3.902	-5.57239	2.09865e-06	6.26267e-06	Down
Seita.1G170200	Mutant	WT	0.213	0.304	0	1.608	2.908	3.155	-3.90674	3.46816e-06	1.00381e-05	Down
Seita.1G170500	Mutant	WT	43.22	49.42	53.389	4.223	5.532	3.36	3.50701	1.79206e-57	3.11818e-55	Up
Seita.1G171400	Mutant	WT	5.452	5.571	4.923	3.118	2.671	1.905	1.07639	2.74891e-05	6.97583e-05	Up
Seita.1G171800	Mutant	WT	11.098	14.683	17.886	32.589	33.955	47.621	-1.35407	2.3313e-07	7.88685e-07	Down
Seita.1G171900	Mutant	WT	25.848	23.618	24.079	5.394	5.044	3.435	2.4329	2.98312e-28	7.72798e-27	Up
Seita.1G172000	Mutant	WT	8.779	11.553	10.687	2.105	1.657	1.435	2.60297	8.39628e-24	1.50873e-22	Up
Seita.1G172700	Mutant	WT	16.041	17.777	15.091	7.827	9.364	6.656	1.06427	4.75925e-05	0.000116649	Up
Seita.1G172900	Mutant	WT	23.766	26.91	21.807	11.92	9.556	10.005	1.22736	1.37103e-11	7.76226e-11	Up
Seita.1G173200	Mutant	WT	1.9	2.095	2.255	8.371	8.227	10.571	-2.09077	1.82067e-16	1.68061e-15	Down
Seita.1G173600	Mutant	WT	7.754	8.473	7.768	0	0.031	0.084	7.74182	4.16933e-24	7.69042e-23	Up
Seita.1G174300	Mutant	WT	0.306	0.85	0.413	2.72	2.36	3.376	-2.41842	5.30694e-07	1.71186e-06	Down
Seita.1G174800	Mutant	WT	3.307	3.334	3.574	12.991	9.92	11.799	-1.737	1.50596e-18	1.69695e-17	Down
Seita.1G174900	Mutant	WT	1.395	1.664	0.709	26.809	20.928	26.679	-4.30111	1.2203e-30	3.82579e-29	Down
Seita.1G175700	Mutant	WT	2.156	1.957	1.653	0.222	0.879	0.51	1.87907	0.00282779	0.00519161	Up
Seita.1G176900	Mutant	WT	8.793	8.641	3.564	4.236	1.822	2.967	1.2348	0.00923631	0.0154172	Up
Seita.1G177300	Mutant	WT	174.017	144.447	96.921	515.141	324.023	347.612	-1.49339	9.68749e-08	3.44063e-07	Down
Seita.1G177600	Mutant	WT	8.163	9.197	7.894	42.378	39.322	47.567	-2.33019	1.29539e-56	2.12974e-54	Down
Seita.1G177800	Mutant	WT	118.013	138.897	116.854	58.521	58.485	52.4	1.16851	2.80521e-18	3.07147e-17	Up
Seita.1G178200	Mutant	WT	12.919	16.142	17.634	3.313	4.526	4.2	1.98734	1.79741e-20	2.40269e-19	Up
Seita.1G178400	Mutant	WT	0.259	0.093	0.692	1.177	1.803	1.924	-2.17693	0.00293998	0.00537961	Down
Seita.1G178800	Mutant	WT	0.738	0.315	0.201	3.016	2.735	3.523	-2.86451	4.0514e-08	1.51276e-07	Down
Seita.1G178900	Mutant	WT	3.29	4.409	5.112	16.447	9.847	21.674	-1.87395	3.94601e-07	1.29263e-06	Down
Seita.1G179000	Mutant	WT	0.679	0.494	0.758	6.434	3.198	5.948	-2.98004	5.01551e-15	4.02011e-14	Down
Seita.1G179500	Mutant	WT	84.532	57.913	35.759	768.748	177.265	390.775	-2.88948	5.43719e-09	2.26152e-08	Down
Seita.1G179600	Mutant	WT	4.814	3.385	2.439	16.864	16.076	21.637	-2.33673	3.643e-16	3.28436e-15	Down
Seita.1G179800	Mutant	WT	2.986	4.155	5.217	0.47	0	0	4.69889	1.52607e-05	4.02379e-05	Up
Seita.1G180600	Mutant	WT	8.75	3.785	6.323	23.316	21.75	26.117	-1.88779	3.65297e-09	1.54526e-08	Down
Seita.1G180900	Mutant	WT	1.351	2.149	1.574	6.918	7.578	12.032	-2.36285	5.81562e-11	3.06332e-10	Down
Seita.1G181100	Mutant	WT	1.355	1.18	0.733	3.393	5.496	6.378	-2.20211	1.56644e-07	5.42681e-07	Down
Seita.1G181200	Mutant	WT	23.729	13.416	15.994	37.017	59.706	77.139	-1.68357	5.00687e-07	1.62058e-06	Down
Seita.1G181500	Mutant	WT	4.24	2.134	4.041	0.94	1.389	0.262	2.04248	0.00334217	0.00605663	Up
Seita.1G181600	Mutant	WT	66.124	79.489	82.53	20.768	17.203	16.089	2.10564	6.43988e-32	2.21159e-30	Up
Seita.1G181700	Mutant	WT	13.892	9.873	6.392	28.254	30.305	20.645	-1.37257	9.9535e-06	2.69418e-05	Down
Seita.1G181800	Mutant	WT	291.498	392.591	339.184	94.075	100.585	73.791	1.95876	1.36022e-24	2.63219e-23	Up
Seita.1G182400	Mutant	WT	3.308	3.487	2.859	13.721	16.297	21.237	-2.38287	8.47023e-24	1.5194e-22	Down
Seita.1G182700	Mutant	WT	21.971	19.375	14.298	36.852	37.276	55.402	-1.19491	3.74981e-06	1.0792e-05	Down
Seita.1G182800	Mutant	WT	1.018	2.248	1.359	9.243	7.248	9.775	-2.4898	1.18614e-10	6.023e-10	Down
Seita.1G183900	Mutant	WT	21.74	23.119	22.094	5.99	8.334	3.934	1.90325	3.05862e-11	1.66834e-10	Up
Seita.1G184500	Mutant	WT	77.075	57.622	56.997	318.858	247.382	261.492	-2.08583	5.41555e-30	1.61538e-28	Down
Seita.1G185300	Mutant	WT	0.504	0.301	0.384	0.953	2.113	2.343	-2.14921	0.00127272	0.0024647	Down
Seita.1G185400	Mutant	WT	33.776	29.666	42.565	66.17	77.527	80.945	-1.05255	3.51102e-08	1.32209e-07	Down
Seita.1G185600	Mutant	WT	39.767	45.714	46.052	17.404	21.32	22.579	1.1309	7.48828e-13	4.82132e-12	Up
Seita.1G186200	Mutant	WT	1.402	1.161	7.911	6.088	40.929	36.336	-2.94393	0.00658159	0.0113134	Down
Seita.1G187200	Mutant	WT	3.915	5.153	3.281	9.827	6.48	11.488	-1.15016	0.00152482	0.00291933	Down
Seita.1G188700	Mutant	WT	6.06	1.513	1.881	16.744	7.568	13.016	-1.96353	0.000676724	0.00137545	Down
Seita.1G188800	Mutant	WT	2.959	3.018	2.8	1.235	0.833	1.01	1.53382	6.90922e-08	2.50416e-07	Up
Seita.1G188900	Mutant	WT	5.329	4.139	4.366	7.868	10.709	14.024	-1.20866	9.49347e-06	2.57936e-05	Down
Seita.1G189000	Mutant	WT	0.902	0.642	0.663	4.389	1.527	2.309	-1.87541	1.35821e-05	3.60714e-05	Down
Seita.1G189600	Mutant	WT	51.782	78.636	85.386	23.747	19.757	17.972	1.84233	9.13059e-14	6.47522e-13	Up
Seita.1G189700	Mutant	WT	3.034	2.357	2.945	6.078	8.169	8.345	-1.4064	2.09548e-08	8.11154e-08	Down
Seita.1G190600	Mutant	WT	3.774	3.413	3.396	13.209	13.538	16.587	-2.00614	2.22392e-31	7.40597e-30	Down
Seita.1G191000	Mutant	WT	0.869	0.842	0.913	3.383	2.058	1.858	-1.44977	2.01059e-05	5.19889e-05	Down
Seita.1G191400	Mutant	WT	1.904	2.54	1.874	0.813	0.587	0.77	1.56192	5.3948e-06	1.51954e-05	Up
Seita.1G191600	Mutant	WT	0.606	0.391	0.359	1.13	1.752	1.62	-1.70366	2.96082e-05	7.47454e-05	Down
Seita.1G191800	Mutant	WT	0.339	0.368	0.088	8.256	1.26	2.748	-3.9411	1.79912e-06	5.41604e-06	Down
Seita.1G191900	Mutant	WT	4.42	3.314	3.189	10.804	12.366	14.9	-1.77431	1.59939e-13	1.10251e-12	Down
Seita.1G192000	Mutant	WT	9.774	10.942	9.425	5.203	5.567	3.602	1.09547	4.93287e-06	1.3964e-05	Up
Seita.1G192100	Mutant	WT	25.798	28.723	31.25	37.318	86.622	86.216	-1.26173	0.000109699	0.000253432	Down
Seita.1G192500	Mutant	WT	0.83	1.094	0.832	1.775	1.494	2.377	-1.01381	0.0283556	0.043078	Down
Seita.1G192700	Mutant	WT	0.69	0.845	1.195	2.817	3.408	3.739	-1.83198	2.69281e-08	1.02978e-07	Down
Seita.1G193000	Mutant	WT	0.927	1.31	0.837	0.438	0.108	0.145	2.1628	0.00208274	0.00390759	Up
Seita.1G193200	Mutant	WT	3.719	3.176	1.974	1.678	0.979	1.087	1.26009	0.00579297	0.0100404	Up
Seita.1G193300	Mutant	WT	2.285	1.095	1.21	11.409	7.52	9.545	-2.60901	4.74388e-14	3.44889e-13	Down
Seita.1G193400	Mutant	WT	35.559	43.153	47.809	24.753	16.17	12.625	1.26843	1.89043e-05	4.9113e-05	Up
Seita.1G193600	Mutant	WT	0.621	0.292	0.448	2.064	1.184	3.743	-2.32976	3.08187e-05	7.75482e-05	Down
Seita.1G193700	Mutant	WT	16.383	23.271	25.243	5.995	5.155	4.323	2.09827	4.7046e-16	4.18009e-15	Up
Seita.1G194100	Mutant	WT	21.599	25.125	22.763	51.733	66.125	72.827	-1.42806	1.5926e-15	1.34412e-14	Down
Seita.1G194200	Mutant	WT	54.945	62.882	65.249	18.737	18.351	15.971	1.81551	2.66636e-34	1.09164e-32	Up
Seita.1G194600	Mutant	WT	31.705	29.232	24.851	53.044	60.705	61.496	-1.00484	3.37476e-12	2.02894e-11	Down
Seita.1G195700	Mutant	WT	27.271	23.272	20.951	43.792	55.077	67.453	-1.19185	3.58353e-09	1.51804e-08	Down
Seita.1G195900	Mutant	WT	0.949	1.444	0.724	0.337	0.393	0.399	1.48705	0.00385598	0.00690287	Up
Seita.1G196000	Mutant	WT	6.36	5.351	4.084	14.621	12.263	16.164	-1.42414	2.2917e-07	7.75914e-07	Down
Seita.1G196200	Mutant	WT	34.142	41.552	29.823	5.92	7.115	3.817	2.67282	1.12076e-23	1.98149e-22	Up
Seita.1G197200	Mutant	WT	31.61	38.485	29.506	10.273	7.505	2.862	2.29499	4.55791e-08	1.69069e-07	Up
Seita.1G197900	Mutant	WT	1.5	1.651	1.147	0.249	0.218	0.359	2.39902	9.54939e-09	3.84702e-08	Up
Seita.1G198400	Mutant	WT	6.427	4.776	4.988	11.944	12.34	12.556	-1.15895	1.58885e-11	8.95417e-11	Down
Seita.1G199600	Mutant	WT	1.02	0.475	0.783	2.4	2.307	1.995	-1.52227	0.00014786	0.000334596	Down
Seita.1G200500	Mutant	WT	1.547	1.845	0.737	19.096	25.644	33.816	-4.23116	6.77991e-32	2.32454e-30	Down
Seita.1G201500	Mutant	WT	2.369	3.128	3.42	1.566	1.548	1.047	1.13	0.000730347	0.00147696	Up
Seita.1G202300	Mutant	WT	3.76	4.283	5.092	17.693	15.036	16.672	-1.88074	2.84987e-20	3.76139e-19	Down
Seita.1G202700	Mutant	WT	32.306	39.293	26.805	66.713	66.121	75.842	-1.06115	1.38988e-07	4.84323e-07	Down
Seita.1G203000	Mutant	WT	23.509	20.629	19.121	38.468	97.839	84.495	-1.77563	2.28891e-07	7.75175e-07	Down
Seita.1G203200	Mutant	WT	102.546	127.414	129.439	60.903	63.605	53.342	1.04422	7.75858e-11	4.02083e-10	Up
Seita.1G203400	Mutant	WT	11.088	9.066	7.716	20.826	27.933	31.062	-1.49259	1.27541e-11	7.24639e-11	Down
Seita.1G204100	Mutant	WT	7.112	7.272	3.163	19.595	26.907	37.601	-2.24077	2.19317e-08	8.46146e-08	Down
Seita.1G204200	Mutant	WT	0.079	0	0.038	1.459	0.786	1.116	-4.76899	1.47857e-08	5.83272e-08	Down
Seita.1G204400	Mutant	WT	0.502	0.18	0	3.32	6.92	7.099	-4.65448	1.89733e-08	7.38006e-08	Down
Seita.1G205300	Mutant	WT	765.418	882.145	759.03	315.162	347.008	325.744	1.31202	1.24932e-30	3.91092e-29	Up
Seita.1G205400	Mutant	WT	29.15	32.97	27.219	4.07	3.336	2.049	3.26505	1.83235e-32	6.4737e-31	Up
Seita.1G206100	Mutant	WT	0.046	0.492	0.175	3.076	2.427	2.403	-3.48429	3.11416e-06	9.07644e-06	Down
Seita.1G206400	Mutant	WT	6.42	4.316	5.108	0.746	0.33	0.646	3.21723	1.61638e-16	1.5e-15	Up
Seita.1G207100	Mutant	WT	432.011	565.567	526.308	214.224	199.935	189.642	1.36433	7.24723e-19	8.37885e-18	Up
Seita.1G208800	Mutant	WT	15.54	18.61	12.17	38.665	35.89	37.489	-1.25197	6.37221e-10	2.96924e-09	Down
Seita.1G209000	Mutant	WT	0.558	0.391	1.157	1.861	5.503	8.408	-2.85948	1.70627e-05	4.46398e-05	Down
Seita.1G209100	Mutant	WT	11.916	13.9	13.2	0.707	2.086	0.696	3.52373	1.02967e-14	8.00723e-14	Up
Seita.1G209300	Mutant	WT	1.434	1.786	0.945	5.643	6.586	5.051	-2.03433	2.69885e-11	1.481e-10	Down
Seita.1G209700	Mutant	WT	2.668	2.453	1.271	13.19	12.635	14.466	-2.63945	1.10951e-15	9.51007e-15	Down
Seita.1G211300	Mutant	WT	4.557	5.466	5.298	1.716	2.169	2.441	1.3061	2.45843e-09	1.06299e-08	Up
Seita.1G214100	Mutant	WT	1.154	0.777	0.39	4.717	3.534	4.385	-2.42621	3.93462e-10	1.87483e-09	Down
Seita.1G214300	Mutant	WT	0.093	0.369	0.206	0.993	1.704	3.118	-3.10951	2.462e-05	6.28442e-05	Down
Seita.1G214400	Mutant	WT	33.819	33.773	24.34	3.085	3.916	2.059	3.37017	5.59875e-32	1.92908e-30	Up
Seita.1G214500	Mutant	WT	5.288	4.446	3.718	0.328	0.765	0.343	3.27284	6.67634e-08	2.42354e-07	Up
Seita.1G214600	Mutant	WT	5.576	6.973	3.778	0.699	0.89	1.064	2.64604	2.30942e-08	8.88698e-08	Up
Seita.1G214700	Mutant	WT	39.173	54.074	44.047	5.166	5.817	2.285	3.39967	3.02017e-22	4.73077e-21	Up
Seita.1G214800	Mutant	WT	23.938	25.611	27.229	8.145	7.773	4.415	1.94485	4.8724e-13	3.19622e-12	Up
Seita.1G214900	Mutant	WT	697.411	831.388	707.539	223.198	277.452	231.264	1.63924	7.37788e-29	2.00065e-27	Up
Seita.1G215000	Mutant	WT	120.024	171.57	161.855	51.056	48.592	40.988	1.71829	3.54724e-18	3.85161e-17	Up
Seita.1G215500	Mutant	WT	15.811	17.457	18.455	3.55	2.06	2.39	2.7175	4.16002e-27	9.79269e-26	Up
Seita.1G215700	Mutant	WT	1.369	1.751	1.681	0.513	0.313	0.305	2.10772	7.77404e-09	3.17469e-08	Up
Seita.1G215900	Mutant	WT	8.664	3.523	1.032	11.076	21.944	24.014	-2.09454	0.00145652	0.00279833	Down
Seita.1G216100	Mutant	WT	66.387	59.716	40.381	15.377	18.179	13.447	1.84798	5.63693e-16	4.96621e-15	Up
Seita.1G216300	Mutant	WT	43.075	44.013	35.895	18.506	15.627	12.095	1.43607	1.64946e-11	9.28823e-11	Up
Seita.1G217200	Mutant	WT	213.493	203.571	182.613	313.326	503.167	484.522	-1.09015	1.47306e-07	5.11942e-07	Down
Seita.1G217400	Mutant	WT	0.076	0.06	0.024	0.407	0.838	0.801	-3.65968	5.80994e-05	0.000140586	Down
Seita.1G217800	Mutant	WT	3.13	3.282	5.441	1.983	1.252	1.123	1.47373	0.000605043	0.00124063	Up
Seita.1G217900	Mutant	WT	19.668	17.422	58.491	15.824	16.063	13.407	1.11626	0.0147472	0.0236808	Up
Seita.1G218300	Mutant	WT	104.649	123.552	117.739	32.979	57.72	46.282	1.36624	2.09061e-09	9.10933e-09	Up
Seita.1G218900	Mutant	WT	118.939	145.734	135.878	10.137	14.239	6.901	3.70873	5.25448e-42	3.53915e-40	Up
Seita.1G219200	Mutant	WT	12.729	25.127	3.576	23.764	39.949	57.94	-1.53202	0.00979194	0.0162524	Down
Seita.1G220100	Mutant	WT	4.737	4.885	3.192	28.183	26.786	29.155	-2.69286	1.00286e-43	7.47847e-42	Down
Seita.1G221400	Mutant	WT	42.618	41.258	32.807	70.457	91.94	81.124	-1.03586	6.03174e-10	2.8194e-09	Down
Seita.1G221800	Mutant	WT	1689.86	1963.66	1658.66	860.862	978.9	658.26	1.11545	1.6371e-09	7.22832e-09	Up
Seita.1G222300	Mutant	WT	0.727	0.124	0.569	1.791	2.119	2.748	-2.18999	0.000407567	0.000860639	Down
Seita.1G222700	Mutant	WT	17.033	19.578	15.398	11.127	7.099	7.632	1.03164	3.2129e-05	8.06411e-05	Up
Seita.1G222900	Mutant	WT	3.503	4.536	2.003	12.11	13.472	11.289	-1.86231	1.42088e-06	4.33868e-06	Down
Seita.1G223000	Mutant	WT	2.385	1.976	1.2	7.955	7.823	7.408	-2.04101	2.12881e-08	8.23596e-08	Down
Seita.1G223700	Mutant	WT	13.489	12.181	16.07	4.469	4.034	4.771	1.68212	1.68035e-15	1.41475e-14	Up
Seita.1G224300	Mutant	WT	0.75	0.407	0.292	1.515	2.069	1.754	-1.85614	0.000505742	0.00105189	Down
Seita.1G224800	Mutant	WT	63.614	73.14	67.363	20.514	21.79	12.203	1.93234	8.55331e-15	6.70394e-14	Up
Seita.1G224900	Mutant	WT	22.272	31.153	27.883	11.251	11.763	13.043	1.20184	2.11386e-09	9.19912e-09	Up
Seita.1G225000	Mutant	WT	53.164	61.504	69.157	81.624	147.214	170.112	-1.08633	0.000162086	0.000364261	Down
Seita.1G225900	Mutant	WT	1.851	1.689	1.053	4.736	4.566	5.034	-1.62167	1.40522e-09	6.26545e-09	Down
Seita.1G226700	Mutant	WT	2.806	2.186	2.101	6.308	9.226	8.756	-1.74754	8.50874e-11	4.38348e-10	Down
Seita.1G226800	Mutant	WT	5.691	2.499	2.257	10.46	20.599	19.463	-2.25075	5.17232e-07	1.6705e-06	Down
Seita.1G227000	Mutant	WT	2.141	1.277	0.694	6.235	10.443	9.153	-2.63063	1.0621e-08	4.2541e-08	Down
Seita.1G227400	Mutant	WT	8.19	8.54	6.675	22.447	16.857	19.828	-1.31281	1.87554e-13	1.2844e-12	Down
Seita.1G227600	Mutant	WT	103.339	124.98	109.538	38.543	42.366	36.527	1.55248	6.53082e-30	1.93423e-28	Up
Seita.1G227800	Mutant	WT	30.844	38.429	35.211	8.327	10.248	6.172	2.10727	4.07119e-19	4.8492e-18	Up
Seita.1G228700	Mutant	WT	88.612	111.562	106.676	40.851	38.653	38.132	1.41182	3.03429e-22	4.74932e-21	Up
Seita.1G229200	Mutant	WT	17.129	21.411	13.982	2.366	3.904	2.818	2.56039	3.03321e-18	3.30895e-17	Up
Seita.1G229700	Mutant	WT	20.394	25.605	25.179	8.668	9.045	7.541	1.52405	7.54467e-19	8.71309e-18	Up
Seita.1G230100	Mutant	WT	31.661	21.477	19.111	37.512	52.244	61.97	-1.04607	7.38409e-05	0.000175444	Down
Seita.1G230200	Mutant	WT	51.676	66.913	56.569	22.077	22.562	23.54	1.38895	5.02238e-19	5.91135e-18	Up
Seita.1G230300	Mutant	WT	397.178	467.885	414.406	186.241	210.844	191.689	1.14772	7.15032e-21	9.87426e-20	Up
Seita.1G230800	Mutant	WT	0.694	0.792	0.201	3.538	6.327	6.122	-3.23346	9.83391e-10	4.46568e-09	Down
Seita.1G231000	Mutant	WT	31.049	31.115	31.849	133.958	159.984	209.141	-2.39106	2.87767e-34	1.16898e-32	Down
Seita.1G231100	Mutant	WT	258.466	322.283	261.671	90.596	106.483	81.245	1.6253	6.92234e-22	1.05734e-20	Up
Seita.1G231400	Mutant	WT	12.165	8.076	5.21	67.77	58.697	85.584	-3.03795	1.05067e-22	1.70989e-21	Down
Seita.1G231800	Mutant	WT	99.497	106.391	127.145	35.439	13.116	15.942	2.3952	1.37774e-10	6.93854e-10	Up
Seita.1G232200	Mutant	WT	1.414	0	0	21.752	15.158	34.738	-5.6593	0.0197544	0.0309339	Down
Seita.1G232300	Mutant	WT	10.221	14.176	12.615	5.722	4.477	3.664	1.4437	1.35762e-08	5.38917e-08	Up
Seita.1G232500	Mutant	WT	0.84	1.14	1.035	3.231	4.73	4.987	-2.07437	8.06958e-13	5.17166e-12	Down
Seita.1G232600	Mutant	WT	1.156	1.199	0.79	4.3	4.547	4.998	-2.11886	1.31303e-13	9.14176e-13	Down
Seita.1G233900	Mutant	WT	0.738	0.624	0.371	2.259	2.221	2.59	-2.00872	1.59695e-09	7.05999e-09	Down
Seita.1G234600	Mutant	WT	12.944	12.372	6.768	27.869	23.804	17.873	-1.09551	0.000309247	0.000665937	Down
Seita.1G234700	Mutant	WT	18.383	22.921	24.432	6.07	7.305	5.256	1.84956	4.69142e-19	5.54682e-18	Up
Seita.1G235000	Mutant	WT	22.219	16.99	19.5	60.624	66.357	65.074	-1.68261	2.33078e-34	9.56123e-33	Down
Seita.1G235300	Mutant	WT	104.483	129.227	117.767	16.861	64.776	20.221	1.81689	0.000112372	0.000259119	Up
Seita.1G235400	Mutant	WT	2.636	3.793	3.225	0.295	0.36	0.242	3.45996	2.55203e-25	5.21905e-24	Up
Seita.1G235700	Mutant	WT	26.901	37.695	43.288	16.436	9.857	12.368	1.51067	3.55217e-08	1.33687e-07	Up
Seita.1G235800	Mutant	WT	20.379	15.281	12.394	157.433	105.151	120.222	-2.97135	5.25969e-27	1.22025e-25	Down
Seita.1G235900	Mutant	WT	35.631	46.772	42.155	14.502	14.952	10.006	1.68674	2.0045e-12	1.23536e-11	Up
Seita.1G236400	Mutant	WT	0.036	0	0.203	0.74	1.139	2.5	-4.1033	0.000156294	0.000352193	Down
Seita.1G237000	Mutant	WT	11.792	13.119	14.234	4.474	4.195	3.071	1.76615	5.54124e-16	4.88397e-15	Up
Seita.1G237100	Mutant	WT	14.977	17.319	14.362	8.629	7.875	7.153	1.00521	1.05122e-08	4.21376e-08	Up
Seita.1G237300	Mutant	WT	0.577	0.057	0.046	34.663	2.655	14.902	-6.25209	3.00019e-06	8.76751e-06	Down
Seita.1G237400	Mutant	WT	1.164	1.462	1.265	0.521	0.293	0.404	1.69378	7.59456e-05	0.000180116	Up
Seita.1G237600	Mutant	WT	230.875	283.245	251.205	35.284	44.595	39.096	2.71415	1.38326e-71	6.71685e-69	Up
Seita.1G237700	Mutant	WT	3.171	2.619	2.557	0.461	1.256	0.483	1.96604	0.00215452	0.00402996	Up
Seita.1G238300	Mutant	WT	361.506	420.064	344.125	188.077	182.84	150.641	1.13645	4.38911e-14	3.20772e-13	Up
Seita.1G238500	Mutant	WT	18.192	19.946	19.677	7.382	6.947	4.167	1.67173	4.85607e-10	2.29296e-09	Up
Seita.1G238800	Mutant	WT	839.54	1072.46	845.887	249.923	303.735	224.577	1.85274	4.63424e-25	9.29518e-24	Up
Seita.1G239000	Mutant	WT	68.019	75.687	55.735	107.451	367.24	233.307	-1.80026	4.62334e-06	1.31359e-05	Down
Seita.1G239500	Mutant	WT	1.67	2.347	1.657	0.67	0.555	0.634	1.63057	1.18491e-05	3.17315e-05	Up
Seita.1G239600	Mutant	WT	24.796	17.101	15.017	67.927	98.328	93.886	-2.16798	1.68122e-18	1.89035e-17	Down
Seita.1G240200	Mutant	WT	69.703	55.912	56.621	312.847	273.795	349.913	-2.33557	3.70753e-52	4.55371e-50	Down
Seita.1G240300	Mutant	WT	64.911	52.585	49.249	165.758	209.119	237.614	-1.85103	1.74769e-23	3.02836e-22	Down
Seita.1G240400	Mutant	WT	0.687	1.757	0.711	2.209	2.058	3.361	-1.25348	0.0104451	0.0172393	Down
Seita.1G240500	Mutant	WT	0.943	1.661	0.813	2.632	2.602	4.244	-1.45222	0.000523381	0.00108533	Down
Seita.1G240900	Mutant	WT	0.165	0.45	0.112	0.29	1.405	1.494	-2.11767	0.0147826	0.0237321	Down
Seita.1G241000	Mutant	WT	17.654	23.252	22.373	5.548	6.327	4.692	1.96313	3.27346e-23	5.56594e-22	Up
Seita.1G241200	Mutant	WT	11.044	15.176	10.437	0.705	0.926	0.784	3.95526	6.91389e-31	2.22438e-29	Up
Seita.1G241300	Mutant	WT	6.655	5.334	5.55	29.968	38.094	50.968	-2.73491	1.74661e-31	5.84441e-30	Down
Seita.1G241600	Mutant	WT	0.835	0.664	0.398	3.159	4.763	4.822	-2.72707	9.30891e-05	0.000217611	Down
Seita.1G241900	Mutant	WT	46.481	56.757	40.158	287.055	501.467	665.675	-3.31447	4.67251e-27	1.09008e-25	Down
Seita.1G242000	Mutant	WT	0.408	0.454	0.454	3.239	1.575	1.978	-2.34344	5.21505e-09	2.17346e-08	Down
Seita.1G242100	Mutant	WT	508.137	552.226	425.553	101.177	108.416	55.776	2.51042	1.14442e-20	1.55166e-19	Up
Seita.1G242800	Mutant	WT	17.189	11.067	11.266	41.696	27.567	37.56	-1.41088	2.47863e-08	9.50831e-08	Down
Seita.1G243100	Mutant	WT	5.771	6.311	10.608	0	0.227	0	6.78202	7.17874e-12	4.17993e-11	Up
Seita.1G244100	Mutant	WT	15.001	17.606	15.796	8.006	7.375	5.087	1.26843	6.0672e-08	2.21435e-07	Up
Seita.1G244300	Mutant	WT	21.064	26.402	22.554	7.976	8.257	6.89	1.62585	4.03393e-20	5.2577e-19	Up
Seita.1G244400	Mutant	WT	16.241	10.668	9.797	30.128	32.383	35.156	-1.38794	5.25977e-10	2.4763e-09	Down
Seita.1G244500	Mutant	WT	55.548	63.796	65.315	12.17	11.742	11.58	2.40782	3.32183e-68	1.21684e-65	Up
Seita.1G245400	Mutant	WT	12.511	18.165	18.303	6.296	5.351	4.735	1.60907	2.16239e-10	1.06613e-09	Up
Seita.1G245500	Mutant	WT	4.049	4.603	2.134	11.282	17.531	17.324	-2.0753	8.27213e-10	3.79276e-09	Down
Seita.1G245800	Mutant	WT	30.111	33.123	22.697	92.146	122.996	162.067	-2.10823	5.57571e-17	5.42249e-16	Down
Seita.1G245900	Mutant	WT	23.363	23.207	18.046	39.266	73.748	100.101	-1.69451	1.96089e-07	6.70323e-07	Down
Seita.1G246400	Mutant	WT	13.374	20.35	18.379	5.478	6.061	5.802	1.61694	3.28134e-13	2.19808e-12	Up
Seita.1G246800	Mutant	WT	4.274	3.724	4.428	15.354	11.646	14.342	-1.70508	9.2965e-15	7.2592e-14	Down
Seita.1G247100	Mutant	WT	69.349	85.889	74.936	17.748	13.647	7.867	2.57673	2.05838e-14	1.55777e-13	Up
Seita.1G247400	Mutant	WT	2.133	1.611	2.704	3.737	5.829	6.68	-1.29854	0.000128891	0.000294349	Down
Seita.1G247700	Mutant	WT	6.212	9.691	6.433	4.348	3.691	2.423	1.11777	0.00314992	0.00573112	Up
Seita.1G247900	Mutant	WT	22.308	25.681	24.622	11.229	11.55	12.23	1.08038	4.47402e-13	2.94878e-12	Up
Seita.1G248000	Mutant	WT	28.386	27.249	24.675	2.751	3.337	1.542	3.42373	3.90938e-33	1.45504e-31	Up
Seita.1G248200	Mutant	WT	3.931	3.857	4.587	8.44	9.081	9.997	-1.12165	1.72963e-07	5.95263e-07	Down
Seita.1G248900	Mutant	WT	11.747	9.084	9.396	45.567	30.158	22.693	-1.67886	1.0054e-08	4.03784e-08	Down
Seita.1G249200	Mutant	WT	0.369	0.211	0.153	1.367	1.453	1.478	-2.5269	1.75577e-08	6.86013e-08	Down
Seita.1G249500	Mutant	WT	1.36	0.939	1.262	0.169	0.118	0.425	2.34424	0.000846147	0.00169538	Up
Seita.1G249600	Mutant	WT	8.507	8.812	9.388	24.373	27.089	23.775	-1.46496	2.63332e-21	3.79722e-20	Down
Seita.1G249900	Mutant	WT	1.308	1.249	1.701	0.945	0.446	0.353	1.312	0.0137127	0.0221234	Up
Seita.1G250900	Mutant	WT	3.125	5.63	4.436	0.215	0.215	0.29	4.22034	1.10325e-17	1.14492e-16	Up
Seita.1G251000	Mutant	WT	2.207	0.994	1.866	10.75	1.884	6.635	-1.90097	0.00360545	0.00649709	Down
Seita.1G251100	Mutant	WT	18.483	19.807	16.721	61.999	130.09	175.92	-2.71341	2.23689e-14	1.68493e-13	Down
Seita.1G251300	Mutant	WT	2.503	3.35	2.616	0.577	0.209	0.167	3.17133	1.25597e-10	6.35287e-10	Up
Seita.1G251500	Mutant	WT	24.342	29.214	27.12	51.025	51.451	74.041	-1.10095	1.03585e-07	3.66089e-07	Down
Seita.1G251600	Mutant	WT	129.299	130.347	120.562	4.095	3.795	2.363	5.23909	6.05738e-131	4.21593e-127	Up
Seita.1G252100	Mutant	WT	0.684	0.96	0.345	2.244	2.308	1.712	-1.64545	0.00196773	0.00370346	Down
Seita.1G252900	Mutant	WT	53.908	53.5	68.649	23.767	25.606	19.397	1.38621	4.1717e-13	2.75911e-12	Up
Seita.1G253300	Mutant	WT	10.273	9.055	2.121	50.865	42.448	52.243	-2.74646	1.26231e-08	5.02517e-08	Down
Seita.1G253500	Mutant	WT	5.329	5.235	13.046	2.206	3.958	3.55	1.32117	0.00543727	0.00946834	Up
Seita.1G253700	Mutant	WT	1.013	0.677	1.316	4.366	12.765	16.579	-3.45113	3.25555e-12	1.96122e-11	Down
Seita.1G254100	Mutant	WT	3.987	2.737	2.474	10.956	11.611	12.454	-1.90353	4.29903e-16	3.84757e-15	Down
Seita.1G254300	Mutant	WT	0.084	0.05	0	0.438	0.86	0.958	-4.06501	2.33251e-05	5.9758e-05	Down
Seita.1G254500	Mutant	WT	1.181	0.983	1.325	0.57	0.719	0.292	1.17401	0.00707461	0.0120862	Up
Seita.1G254600	Mutant	WT	0.318	0.291	0.349	0.877	1.24	1.474	-1.87234	0.000157842	0.000355375	Down
Seita.1G254900	Mutant	WT	6.189	4.292	6.516	1.633	2.144	0.783	1.93273	0.000108869	0.000251653	Up
Seita.1G255000	Mutant	WT	28.557	24.603	29.612	54.527	67.288	64.005	-1.13723	1.34062e-13	9.31211e-13	Down
Seita.1G255400	Mutant	WT	9.255	8.017	6.918	25.886	24.366	25.574	-1.62362	4.36235e-22	6.73214e-21	Down
Seita.1G255900	Mutant	WT	8.313	6.331	7.35	24.838	17.336	14.874	-1.34911	1.65685e-07	5.71348e-07	Down
Seita.1G256000	Mutant	WT	79.825	88.145	75.798	26.932	44.286	36.264	1.20969	9.91598e-09	3.98471e-08	Up
Seita.1G256200	Mutant	WT	275.071	228.767	252.469	648.613	536.717	390.79	-1.0335	1.389e-06	4.25067e-06	Down
Seita.1G256600	Mutant	WT	51.255	65.389	57.728	32.688	29.381	23.452	1.05509	8.23086e-08	2.95039e-07	Up
Seita.1G256900	Mutant	WT	54.283	42.85	41.362	96.956	78.957	108.27	-1.01169	5.71831e-08	2.09397e-07	Down
Seita.1G257100	Mutant	WT	57.539	75.864	71.162	34.06	29.383	25.678	1.22679	3.53617e-10	1.69463e-09	Up
Seita.1G257500	Mutant	WT	2.228	1.691	1.622	4.366	3.531	4.61	-1.14909	0.000322952	0.000693677	Down
Seita.1G257600	Mutant	WT	0.368	0.12	0.255	2.401	7.706	3.571	-4.15967	2.09237e-10	1.03283e-09	Down
Seita.1G257900	Mutant	WT	10.622	8.447	8.531	19.068	18.875	22.083	-1.0939	1.37384e-09	6.13339e-09	Down
Seita.1G258000	Mutant	WT	17.315	15.811	15.933	30.715	54.399	72.708	-1.65691	8.35518e-08	2.99239e-07	Down
Seita.1G258200	Mutant	WT	15.021	14.192	11.239	36.762	39.925	43.183	-1.54225	3.75953e-23	6.37167e-22	Down
Seita.1G258300	Mutant	WT	20.966	16.199	13.765	41.946	32.937	30.189	-1.02177	4.17531e-06	1.19491e-05	Down
Seita.1G258400	Mutant	WT	4.273	2.651	2.362	14.301	7.402	7.061	-1.61031	0.000115907	0.000266594	Down
Seita.1G258700	Mutant	WT	10.245	12.363	9.802	3.079	3.42	2.832	1.82335	1.91456e-21	2.78191e-20	Up
Seita.1G259100	Mutant	WT	0.218	0.174	0.347	3.991	1.847	2.593	-3.46748	4.91376e-06	1.39155e-05	Down
Seita.1G259200	Mutant	WT	10.008	3.91	7.789	25.616	13.84	18.162	-1.38227	0.000590546	0.00121304	Down
Seita.1G259600	Mutant	WT	30.296	23.604	22.489	59.64	60.729	63.357	-1.24064	2.52711e-16	2.31126e-15	Down
Seita.1G259900	Mutant	WT	70.987	51.827	33.014	301.544	393.288	389.71	-2.7774	1.62593e-23	2.82911e-22	Down
Seita.1G260100	Mutant	WT	2.915	2.768	1.417	8.436	9.386	12.244	-2.06412	4.4049e-08	1.63743e-07	Down
Seita.1G260200	Mutant	WT	31.368	39.107	33.904	17.083	15.567	13.72	1.19736	1.04716e-11	5.99525e-11	Up
Seita.1G260300	Mutant	WT	10.275	11.289	11.055	3.605	4.208	4.21	1.46906	2.38468e-20	3.16141e-19	Up
Seita.1G260600	Mutant	WT	24.265	16.259	11.563	37.787	34.859	34.431	-1.01869	0.00017858	0.000398542	Down
Seita.1G260700	Mutant	WT	0	0	0	2.516	4.176	2.14	-8.49745	1.04149e-10	5.31823e-10	Down
Seita.1G260800	Mutant	WT	5.779	3.825	5.721	41.806	20.283	31.545	-2.58253	4.02415e-15	3.25423e-14	Down
Seita.1G262500	Mutant	WT	0.616	0.835	0.46	3.103	2.868	3.182	-2.2451	5.09515e-13	3.335e-12	Down
Seita.1G263000	Mutant	WT	4.309	4.827	5.734	16.766	31.078	33.615	-2.42151	3.64284e-15	2.96078e-14	Down
Seita.1G263100	Mutant	WT	1.04	1.347	1.378	0.542	0.56	0.485	1.27545	4.04047e-07	1.32192e-06	Up
Seita.1G264800	Mutant	WT	2.48	2.147	1.787	4.103	5.339	6.778	-1.31282	1.46533e-06	4.46334e-06	Down
Seita.1G264900	Mutant	WT	648.334	583.836	506.338	2160.52	1999.71	2128.63	-1.82969	1.17268e-50	1.34535e-48	Down
Seita.1G265100	Mutant	WT	45.152	38.547	33.939	13.409	20.675	15.751	1.26598	1.01424e-08	4.07258e-08	Up
Seita.1G265300	Mutant	WT	1.995	1.952	1.804	6.044	3.781	3.34	-1.17183	0.00321608	0.00584183	Down
Seita.1G266200	Mutant	WT	2.173	1.261	1.903	6.468	1.652	8.165	-1.58202	0.00726241	0.0123771	Down
Seita.1G266300	Mutant	WT	41.257	36.263	36.533	14.6	11.838	12.354	1.58113	2.30578e-25	4.72469e-24	Up
Seita.1G266400	Mutant	WT	31.202	34.192	150.601	15.191	28.844	17.057	1.86548	0.0181062	0.0285456	Up
Seita.1G267200	Mutant	WT	170.4	59.208	54.464	331.36	343.947	320.234	-1.79211	1.07559e-05	2.89823e-05	Down
Seita.1G267500	Mutant	WT	11.721	14.496	10.794	5.37	2.165	1.89	1.99576	1.70253e-06	5.14009e-06	Up
Seita.1G267600	Mutant	WT	3.929	6.424	5.722	2.451	1.673	1.441	1.55716	3.81455e-06	1.09677e-05	Up
Seita.1G267800	Mutant	WT	0.096	0.258	0.137	2.044	0.451	0.975	-2.81145	0.000497035	0.00103491	Down
Seita.1G267900	Mutant	WT	537.946	627.442	544.065	233.185	228.498	218.619	1.35657	1.2798e-32	4.57574e-31	Up
Seita.1G268000	Mutant	WT	4.744	4.148	3.669	18.126	18.114	26.639	-2.29781	1.16829e-22	1.88661e-21	Down
Seita.1G268200	Mutant	WT	3.717	3.287	3.054	10.239	12.622	12.46	-1.78484	6.22041e-18	6.593e-17	Down
Seita.1G268900	Mutant	WT	0.823	0.378	0.362	9.504	6.691	5.53	-3.77254	5.32856e-21	7.46213e-20	Down
Seita.1G269300	Mutant	WT	0	0.033	0.104	10.564	0.18	0.863	-6.35834	1.15772e-05	3.10391e-05	Down
Seita.1G270600	Mutant	WT	3.576	2.946	1.461	0.724	1.127	0.169	2.00893	0.0143119	0.0230155	Up
Seita.1G270800	Mutant	WT	1.066	1.097	4.402	0.079	0.346	0.455	2.94825	0.000347129	0.000741716	Up
Seita.1G271100	Mutant	WT	3.166	2.255	2.972	3.529	8.55	5.236	-1.01201	0.0184512	0.0290325	Down
Seita.1G271500	Mutant	WT	0.725	1.089	1.656	4.03	2.511	6.284	-1.8503	4.60583e-05	0.000113154	Down
Seita.1G271800	Mutant	WT	40.76	57.784	66.268	4.127	1.741	4.684	3.9925	8.35048e-26	1.77373e-24	Up
Seita.1G272000	Mutant	WT	21.156	23.811	21.771	5.653	6.868	3.641	2.07452	4.17043e-15	3.36471e-14	Up
Seita.1G273200	Mutant	WT	4.136	3.332	3.104	10.113	11.593	12.231	-1.65634	3.2675e-21	4.66977e-20	Down
Seita.1G273700	Mutant	WT	85.323	105.755	79.145	32.913	32.012	30.684	1.52454	9.9025e-19	1.13482e-17	Up
Seita.1G273900	Mutant	WT	3.145	3.083	3.176	0.707	1.031	0.678	1.99585	9.89179e-09	3.97652e-08	Up
Seita.1G274600	Mutant	WT	4.508	5.049	4.385	1.87	2.487	1.821	1.20398	9.92576e-05	0.000231048	Up
Seita.1G275100	Mutant	WT	20.862	20.472	20.077	8.172	8.111	6.948	1.42964	9.4002e-24	1.67186e-22	Up
Seita.1G275300	Mutant	WT	11.234	13.156	12.992	3.335	3.754	1.672	2.1216	1.34577e-11	7.62955e-11	Up
Seita.1G275400	Mutant	WT	5.647	2.65	3.749	8.577	20.995	21.264	-2.04973	1.48779e-06	4.52843e-06	Down
Seita.1G276100	Mutant	WT	60.893	79.508	79.274	27.211	27.179	19.917	1.59299	2.88055e-14	2.14424e-13	Up
Seita.1G277300	Mutant	WT	5.729	4.725	2.422	1.342	2.776	1.085	1.33062	0.00742927	0.0126394	Up
Seita.1G277400	Mutant	WT	2.003	2.274	1.725	4.185	3.637	5.947	-1.17486	0.000311158	0.000669792	Down
Seita.1G278500	Mutant	WT	2.516	2.173	1.116	33.194	8.591	14.528	-3.26105	2.82658e-10	1.37062e-09	Down
Seita.1G279300	Mutant	WT	29.702	28.208	34.012	12.044	9.798	7.473	1.67656	8.83393e-14	6.27602e-13	Up
Seita.1G279400	Mutant	WT	15.645	13.881	9.972	37.255	39.652	42.525	-1.57314	2.29958e-14	1.7309e-13	Down
Seita.1G279800	Mutant	WT	9.829	6.558	11.512	14.727	28.953	35.773	-1.47698	0.000104992	0.000243419	Down
Seita.1G280200	Mutant	WT	60.877	66.904	85.701	11.209	15.843	13.16	2.4403	3.12025e-30	9.53891e-29	Up
Seita.1G280400	Mutant	WT	38.61	26.202	28.918	82.035	76.381	74.673	-1.28918	2.29572e-13	1.5619e-12	Down
Seita.1G280800	Mutant	WT	13.073	12.716	10.351	24.225	28.185	25.235	-1.0781	9.17882e-11	4.71009e-10	Down
Seita.1G282400	Mutant	WT	2.572	3.217	3.487	0.494	0.508	0.828	2.37135	6.35161e-11	3.33053e-10	Up
Seita.1G282700	Mutant	WT	33.857	36.513	72.346	17.164	16.648	12.929	1.64514	1.24735e-06	3.83293e-06	Up
Seita.1G283000	Mutant	WT	5.253	2.434	3.464	9.866	9.911	11.278	-1.45065	2.15517e-06	6.41664e-06	Down
Seita.1G283300	Mutant	WT	8.681	3.935	2.766	9.028	23.4	9.204	-1.41724	0.00691245	0.0118305	Down
Seita.1G283400	Mutant	WT	17.426	25.367	28.121	6.936	5.323	4.654	2.09798	5.57414e-15	4.44568e-14	Up
Seita.1G283800	Mutant	WT	57.808	68.077	54.208	71.521	156.607	139.274	-1.00024	0.000685185	0.00139148	Down
Seita.1G284000	Mutant	WT	1.342	0.879	1.104	1.294	2.962	3.386	-1.16866	0.0149137	0.0239224	Down
Seita.1G284400	Mutant	WT	3.435	3.485	3.575	9.891	16.337	22.19	-2.17592	1.7881e-10	8.87885e-10	Down
Seita.1G284600	Mutant	WT	54.519	71.93	50.307	3.61	4.934	3.435	3.91171	1.67689e-68	6.25242e-66	Up
Seita.1G284700	Mutant	WT	432.387	472.618	415.77	177.499	230.828	216.671	1.10723	1.15815e-14	8.96966e-14	Up
Seita.1G284800	Mutant	WT	254.255	298.383	292.209	38.386	47.565	33.357	2.85275	1.22552e-58	2.43704e-56	Up
Seita.1G285600	Mutant	WT	12.252	16.053	19.334	4.051	7.978	7.552	1.3176	0.000268075	0.000583246	Up
Seita.1G285700	Mutant	WT	17.519	17.528	20.064	7.346	9.977	10.625	1.01179	0.000425912	0.000897019	Up
Seita.1G285900	Mutant	WT	153.497	169.64	122.095	24.304	38.794	23.113	2.39477	3.53104e-22	5.49389e-21	Up
Seita.1G286000	Mutant	WT	0.043	0.153	0.203	0.416	0.831	1.265	-2.61912	0.000430706	0.000906109	Down
Seita.1G286300	Mutant	WT	2.079	2.053	1.64	10.574	15.664	15.111	-2.81628	1.87612e-17	1.90254e-16	Down
Seita.1G286500	Mutant	WT	3.338	5.817	4.061	15.017	19.016	19.7	-1.99729	3.82998e-14	2.81386e-13	Down
Seita.1G287100	Mutant	WT	40.835	45.238	53.551	3.591	2.445	2.662	4.03055	9.03632e-70	3.77357e-67	Up
Seita.1G287200	Mutant	WT	59.624	66.192	72.512	12.998	12.92	9.972	2.49534	2.59069e-44	2.03359e-42	Up
Seita.1G287400	Mutant	WT	6.73	9.48	8.026	2.27	2.967	2.376	1.70058	2.73322e-13	1.84512e-12	Up
Seita.1G287600	Mutant	WT	31.901	30.772	47.428	18.233	12.139	9.396	1.49894	1.65072e-06	4.99328e-06	Up
Seita.1G288100	Mutant	WT	17.265	13.619	16.054	4.047	2.839	3.125	2.25359	4.09852e-25	8.24443e-24	Up
Seita.1G288400	Mutant	WT	7.202	6.162	4.557	12.278	22.374	32.301	-1.87608	5.3812e-07	1.73474e-06	Down
Seita.1G289000	Mutant	WT	42.078	45.426	31.167	98.597	80.832	84.31	-1.12853	2.70242e-09	1.16175e-08	Down
Seita.1G289100	Mutant	WT	5.071	4.947	6.001	11.655	11.876	11.322	-1.09089	1.99649e-11	1.11253e-10	Down
Seita.1G289300	Mutant	WT	2.982	2.519	2.742	11.453	19.542	17.394	-2.52344	3.64798e-21	5.1781e-20	Down
Seita.1G289500	Mutant	WT	5.947	4.515	5.51	11.167	13.905	20.577	-1.485	9.25809e-07	2.89992e-06	Down
Seita.1G289900	Mutant	WT	39.735	42.579	45.279	23.75	20.515	20.305	1.01026	2.95832e-10	1.43085e-09	Up
Seita.1G290000	Mutant	WT	18.489	25.937	26.732	7.997	6.091	4.552	1.96142	2.14994e-12	1.31915e-11	Up
Seita.1G290200	Mutant	WT	0.356	1.345	0.716	0.056	0.131	0.196	2.69128	0.000842914	0.00168955	Up
Seita.1G290400	Mutant	WT	14.239	16.61	12.588	35.807	48.557	62.51	-1.73065	1.39915e-12	8.76512e-12	Down
Seita.1G291000	Mutant	WT	29.41	28.801	23.603	61.671	67.034	87.662	-1.37704	2.75782e-13	1.86053e-12	Down
Seita.1G291600	Mutant	WT	326.257	379.586	343.96	47.537	49.67	33.349	3.03503	3.83518e-55	5.88813e-53	Up
Seita.1G292500	Mutant	WT	7.251	4.403	4.68	40.412	23.893	32.025	-2.53598	5.06763e-18	5.41516e-17	Down
Seita.1G293100	Mutant	WT	1.701	0.744	0.378	11.795	5.037	8.838	-3.16872	2.21253e-08	8.53301e-08	Down
Seita.1G293200	Mutant	WT	20.013	16.776	18.374	126.268	95.961	81.314	-2.43382	3.69928e-31	1.21831e-29	Down
Seita.1G293900	Mutant	WT	0.342	1.07	0.244	1.978	2.12	2.113	-1.90386	0.00433013	0.00768072	Down
Seita.1G294000	Mutant	WT	2.768	2.579	1.771	6.489	6.528	5.704	-1.37395	1.22492e-06	3.76844e-06	Down
Seita.1G294100	Mutant	WT	1.767	0.82	0.779	15.124	5.09	9.129	-3.10307	1.99496e-09	8.71072e-09	Down
Seita.1G294400	Mutant	WT	7.305	3.186	2.546	20.852	22.62	25.868	-2.39167	3.57713e-10	1.71315e-09	Down
Seita.1G294800	Mutant	WT	0.451	0.149	0.119	2.06	1.133	2.577	-2.97933	8.61784e-06	2.36018e-05	Down
Seita.1G295200	Mutant	WT	528.641	613.082	571.21	229.308	257.669	192.573	1.36177	2.05587e-18	2.28576e-17	Up
Seita.1G295300	Mutant	WT	18.362	22.967	26.703	9.698	9.48	10.179	1.24316	1.2537e-09	5.61744e-09	Up
Seita.1G295900	Mutant	WT	35.561	24.014	31.78	80.486	71.041	60.285	-1.18624	1.59174e-08	6.24846e-08	Down
Seita.1G296400	Mutant	WT	7.764	1.235	0.829	12.606	17.478	10.183	-2.0243	0.0049991	0.00876712	Down
Seita.1G296900	Mutant	WT	145.216	180.005	183.583	73.5	77.269	71.683	1.2231	3.05354e-17	3.04625e-16	Up
Seita.1G297300	Mutant	WT	428.604	549.646	424.221	143.365	162.26	114.845	1.76494	3.68416e-20	4.81987e-19	Up
Seita.1G297900	Mutant	WT	2.46	2.638	1.823	0.893	0.795	0.443	1.72268	3.68925e-05	9.18134e-05	Up
Seita.1G298000	Mutant	WT	45.684	45.464	55.807	26.329	14.611	17.034	1.36936	2.88456e-07	9.62905e-07	Up
Seita.1G298100	Mutant	WT	14.248	11.153	15.603	27.591	32.162	34.389	-1.16883	5.26278e-10	2.47716e-09	Down
Seita.1G298400	Mutant	WT	5	2.69	1.121	17.331	20.877	21.438	-2.74186	5.35355e-08	1.96869e-07	Down
Seita.1G298700	Mutant	WT	1.295	1.445	2.787	8.214	3.319	5.415	-1.58152	0.00193534	0.00364809	Down
Seita.1G299400	Mutant	WT	28.211	20.723	10.559	55.604	74.245	69.209	-1.72231	2.63163e-07	8.83843e-07	Down
Seita.1G299800	Mutant	WT	129.599	120.283	103.964	221.782	296.531	327.714	-1.2311	2.50019e-11	1.37705e-10	Down
Seita.1G300600	Mutant	WT	2.693	3.412	2.541	15.435	25.307	28.849	-2.98308	4.54753e-24	8.35114e-23	Down
Seita.1G300900	Mutant	WT	74.836	73.477	80.212	187.541	198.387	207.883	-1.34896	3.54153e-37	1.73993e-35	Down
Seita.1G301000	Mutant	WT	0.763	0.279	0.46	2.488	1.426	2.095	-1.97198	2.76041e-05	7.00247e-05	Down
Seita.1G301600	Mutant	WT	0.455	0.916	0.786	1.479	2.009	3.097	-1.58189	0.00163164	0.00311185	Down
Seita.1G301700	Mutant	WT	96.122	131.652	137.817	43.585	41.3	40.83	1.57034	1.44066e-17	1.47878e-16	Up
Seita.1G301800	Mutant	WT	1.77	1.706	1.839	0.386	0.726	0.404	1.84687	9.92211e-06	2.68603e-05	Up
Seita.1G302400	Mutant	WT	66.458	74.535	50.172	6.55	9.364	3.895	3.29684	1.55626e-23	2.71467e-22	Up
Seita.1G302700	Mutant	WT	17.254	23.019	22.922	8.556	7.887	4.53	1.62003	7.14924e-08	2.58442e-07	Up
Seita.1G303000	Mutant	WT	4.766	4.196	3.353	0.751	1.043	0.823	2.26355	3.45334e-10	1.65684e-09	Up
Seita.1G303100	Mutant	WT	0.587	0.234	0.261	1.962	2.204	2.674	-2.62633	2.30061e-06	6.82729e-06	Down
Seita.1G303700	Mutant	WT	7.424	4.146	6.152	16.966	12.34	14.201	-1.26845	2.92249e-06	8.55841e-06	Down
Seita.1G304600	Mutant	WT	0.595	0.055	0	10.077	1.666	2.852	-4.47833	0.000153452	0.0003465	Down
Seita.1G304800	Mutant	WT	0.021	0.25	0.02	0.574	0.831	0.725	-2.88954	0.00455299	0.0080408	Down
Seita.1G305100	Mutant	WT	297.563	349.07	299.486	91.51	87.073	94.64	1.81906	2.42505e-50	2.70775e-48	Up
Seita.1G305200	Mutant	WT	39.106	49.69	49.308	21.959	23.144	21.705	1.07701	4.51385e-11	2.40677e-10	Up
Seita.1G305700	Mutant	WT	2.016	3.092	2.588	0.7	0.59	1.018	1.76141	0.000117322	0.000269611	Up
Seita.1G306300	Mutant	WT	2.604	3.318	4.268	13.857	11.885	15.577	-1.98733	5.38681e-15	4.30614e-14	Down
Seita.1G306400	Mutant	WT	0.76	0.151	0.362	3.593	2.167	3.071	-2.75375	6.30383e-05	0.000151745	Down
Seita.1G307600	Mutant	WT	59.38	72.274	65.789	31.101	33.053	21.193	1.23787	1.84194e-08	7.17933e-08	Up
Seita.1G307800	Mutant	WT	89.152	66.983	59.388	228.247	263.043	274.612	-1.80484	4.13932e-23	7.00397e-22	Down
Seita.1G307900	Mutant	WT	9.099	10.448	10.147	0.761	0.922	0.781	3.62327	8.03351e-69	3.1649e-66	Up
Seita.1G308200	Mutant	WT	10.076	11.513	9.479	17.846	199.189	62.833	-3.14207	0.000417377	0.00088002	Down
Seita.1G308300	Mutant	WT	38.153	49.9	33.822	70.401	571.528	237.706	-2.82292	0.000370031	0.000786626	Down
Seita.1G308500	Mutant	WT	2.414	1.192	1.309	6.65	4.592	6.177	-1.79981	5.50256e-06	1.5478e-05	Down
Seita.1G308600	Mutant	WT	89.228	116.156	113.703	31.565	69.638	54.391	1.06738	0.000413629	0.00087247	Up
Seita.1G308900	Mutant	WT	2.404	2.768	2.33	0.979	0.846	0.841	1.5161	1.33457e-07	4.66217e-07	Up
Seita.1G309200	Mutant	WT	5.842	5.889	9.023	5.523	1.999	2.226	1.11772	0.0181907	0.0286701	Up
Seita.1G309600	Mutant	WT	2.697	1.659	2.008	13.943	9.345	10.59	-2.38392	2.52929e-14	1.89153e-13	Down
Seita.1G310200	Mutant	WT	87.049	90.133	68.32	20.223	17.102	8.088	2.4583	1.35362e-13	9.39926e-13	Up
Seita.1G311400	Mutant	WT	1300.75	1590.95	1433.8	507.58	588.708	478.082	1.48637	2.40357e-24	4.55e-23	Up
Seita.1G311900	Mutant	WT	117.092	114.857	136.186	54.816	55.162	44.979	1.27717	1.20519e-16	1.13302e-15	Up
Seita.1G312200	Mutant	WT	17.714	10.067	7.754	36.74	30.179	34.714	-1.49589	7.6131e-07	2.4096e-06	Down
Seita.1G314000	Mutant	WT	794.121	926.869	750.606	198.864	243.487	215.812	1.93623	2.65987e-42	1.84512e-40	Up
Seita.1G314100	Mutant	WT	1.204	1.436	2.658	4.542	5.625	7.078	-1.66557	4.54882e-06	1.294e-05	Down
Seita.1G314400	Mutant	WT	9.965	12.907	14.012	3.475	6.398	4.905	1.35196	1.13499e-06	3.50854e-06	Up
Seita.1G314900	Mutant	WT	28.211	30.168	35.744	4.687	5.866	2.559	2.87401	5.66161e-20	7.27473e-19	Up
Seita.1G315700	Mutant	WT	0.395	0.399	0.319	1.753	0.805	1.444	-1.82759	0.00113171	0.00221505	Down
Seita.1G315800	Mutant	WT	15.885	14.116	15.063	26.129	51.875	55.451	-1.53703	3.55998e-07	1.17318e-06	Down
Seita.1G316300	Mutant	WT	9.992	9.55	9.412	24.555	18.279	23.417	-1.16803	7.33614e-11	3.81801e-10	Down
Seita.1G316900	Mutant	WT	32.057	26.457	29.894	8.172	14.879	20.039	1.0663	0.00141062	0.00271413	Up
Seita.1G317100	Mutant	WT	121.466	154.979	131.525	15.414	19.475	11.727	3.15766	3.72752e-46	3.28399e-44	Up
Seita.1G317600	Mutant	WT	17.172	16.592	12.156	48.705	53.022	64.789	-1.83433	4.33434e-19	5.14211e-18	Down
Seita.1G318000	Mutant	WT	100.903	116.234	185.872	77.926	49.321	51.565	1.20445	7.61076e-05	0.000180419	Up
Seita.1G318100	Mutant	WT	25.888	9.94	13.207	54.928	31.865	35.533	-1.29866	0.000659317	0.00134203	Down
Seita.1G318800	Mutant	WT	1.233	0	0.227	9.741	2.326	3.188	-3.36975	0.00241911	0.00448867	Down
Seita.1G318900	Mutant	WT	0.091	0	0	2.468	1.641	1.832	-5.95978	3.47065e-09	1.47231e-08	Down
Seita.1G319000	Mutant	WT	0.717	0.112	0.357	3.126	1.824	1.698	-2.45441	0.000341377	0.000730248	Down
Seita.1G319500	Mutant	WT	22.156	20.255	20.479	10.076	10.748	8.675	1.11964	5.90713e-15	4.70228e-14	Up
Seita.1G319800	Mutant	WT	30.066	22.103	21.264	8.555	3.434	3.79	2.23836	1.57037e-08	6.16687e-08	Up
Seita.1G320000	Mutant	WT	16.358	20.105	20.957	11.044	8.319	7.781	1.10901	2.61557e-07	8.79295e-07	Up
Seita.1G321100	Mutant	WT	3.236	4.07	3.405	1.315	1.228	0.782	1.71387	5.35836e-09	2.23051e-08	Up
Seita.1G321400	Mutant	WT	9.808	10.363	8.853	4.055	4.883	3.73	1.22372	8.13401e-10	3.73681e-09	Up
Seita.1G321700	Mutant	WT	5.18	5.664	5.019	2.666	2.572	1.452	1.27194	6.52292e-05	0.000156453	Up
Seita.1G322000	Mutant	WT	7.671	10.783	9.382	4.362	5.416	3.928	1.05152	1.75667e-05	4.5918e-05	Up
Seita.1G322100	Mutant	WT	10.637	10.56	10.53	4.509	4.505	4.074	1.30506	3.61688e-13	2.41049e-12	Up
Seita.1G322200	Mutant	WT	28.179	26.157	24.163	56.48	66.109	73.565	-1.29437	6.33781e-17	6.11806e-16	Down
Seita.1G322600	Mutant	WT	1.418	1.583	1.526	0.562	0.202	0.181	2.27217	0.000899953	0.00179595	Up
Seita.1G323200	Mutant	WT	64.466	37.982	59.608	170.889	177.181	169.752	-1.64851	3.43025e-14	2.52998e-13	Down
Seita.1G323300	Mutant	WT	18.432	21.907	26.254	7.202	7.167	3.702	1.91192	1.98315e-09	8.66463e-09	Up
Seita.1G323500	Mutant	WT	14.096	13.807	23.742	72.101	98.6	117.414	-2.44579	3.28709e-17	3.27142e-16	Down
Seita.1G324100	Mutant	WT	1.267	0.743	2.108	4.223	1.92	3.889	-1.24862	0.0142101	0.0228641	Down
Seita.1G324300	Mutant	WT	41.479	26.059	25.398	87.547	86.573	106.985	-1.57287	9.91116e-12	5.68999e-11	Down
Seita.1G324700	Mutant	WT	61.122	65.264	62.871	18.122	29.431	21.33	1.48799	1.11745e-11	6.37847e-11	Up
Seita.1G325300	Mutant	WT	5.659	7.945	7.4	2.659	3.465	2.39	1.33336	1.68718e-07	5.81519e-07	Up
Seita.1G325400	Mutant	WT	11.455	13.948	14.439	3.992	4.398	3.238	1.80681	2.05599e-16	1.89115e-15	Up
Seita.1G325600	Mutant	WT	0.148	0.198	0.141	0.959	0.956	2.627	-3.20324	5.81913e-07	1.86785e-06	Down
Seita.1G325800	Mutant	WT	33.236	38.885	26.646	1.089	1.129	0.57	5.1745	5.96284e-67	2.04105e-64	Up
Seita.1G326100	Mutant	WT	3.306	1.149	15.264	0.971	2.337	2.096	1.91534	0.0224355	0.0347878	Up
Seita.1G326200	Mutant	WT	42.241	52.206	224.548	3.214	14.768	3.118	3.96317	0.000105524	0.000244544	Up
Seita.1G326600	Mutant	WT	51.516	48.392	42.34	78.311	865.361	526.764	-3.34109	9.75545e-05	0.000227387	Down
Seita.1G327100	Mutant	WT	2.02	0.176	0.329	9.083	12.177	7.459	-3.48748	6.4535e-06	1.79833e-05	Down
Seita.1G327800	Mutant	WT	24.612	27.911	27.315	47.531	82.945	88.081	-1.42305	4.21706e-08	1.57152e-07	Down
Seita.1G327900	Mutant	WT	20.772	19.381	17.571	40.679	47.396	75.611	-1.47643	1.71435e-08	6.70332e-08	Down
Seita.1G328000	Mutant	WT	71.872	75.351	74.364	35.846	32.764	21.713	1.3216	5.34416e-10	2.51207e-09	Up
Seita.1G328600	Mutant	WT	39.445	50.765	49.95	15.545	14.406	14.534	1.68442	1.31165e-23	2.30532e-22	Up
Seita.1G329300	Mutant	WT	144.064	186.412	162.536	78.35	78.112	70.633	1.14641	8.99009e-15	7.03308e-14	Up
Seita.1G329800	Mutant	WT	14.805	19.199	21.302	2.709	2.758	2.048	2.91037	8.62993e-36	3.90028e-34	Up
Seita.1G330400	Mutant	WT	0.065	0.01	0.039	0.293	0.388	0.186	-2.87559	0.000273646	0.00059456	Down
Seita.1G330500	Mutant	WT	2.312	0.429	0.318	3.91	6.066	4.575	-2.23476	0.00177936	0.00337264	Down
Seita.1G330600	Mutant	WT	2.545	3.47	2.425	6.95	15.511	13.59	-2.06862	5.28338e-08	1.94391e-07	Down
Seita.1G331600	Mutant	WT	9.127	3.049	8.467	22.435	23.835	35.002	-1.94752	1.74619e-06	5.26351e-06	Down
Seita.1G331800	Mutant	WT	80.421	76.036	75.534	36.949	34.97	28.695	1.2318	2.42933e-18	2.67534e-17	Up
Seita.1G332000	Mutant	WT	0.135	0.377	0.129	1.024	1.818	1.876	-2.87577	3.28517e-06	9.54289e-06	Down
Seita.1G332100	Mutant	WT	8.799	7.438	2.872	65.467	99.344	83.364	-3.68019	5.36366e-22	8.23479e-21	Down
Seita.1G332200	Mutant	WT	0.082	0.059	0.063	0.248	0.543	0.552	-2.68923	0.000457773	0.00095938	Down
Seita.1G332300	Mutant	WT	254.233	300.503	272.978	146.076	127.715	102.338	1.16513	4.7353e-11	2.5197e-10	Up
Seita.1G333200	Mutant	WT	272.151	307.206	260.403	126.316	162.162	135.095	1.01483	5.8792e-12	3.44728e-11	Up
Seita.1G333400	Mutant	WT	7.896	8.311	6.984	3.659	3.872	2.553	1.22792	1.9165e-05	4.97348e-05	Up
Seita.1G334200	Mutant	WT	2.476	2.499	1.876	0.87	0.876	0.565	1.59215	6.80169e-05	0.00016268	Up
Seita.1G334600	Mutant	WT	19.927	24.237	22.491	2.664	3.093	2.903	2.97359	2.52969e-91	2.93444e-88	Up
Seita.1G334700	Mutant	WT	8.188	2.602	2.722	37.623	4.068	19.835	-2.17245	0.0215384	0.0334738	Down
Seita.1G334900	Mutant	WT	30.076	37.609	36.738	15.348	13.673	11.291	1.40123	2.3706e-12	1.44734e-11	Up
Seita.1G335000	Mutant	WT	6.266	2.423	2.018	11.275	9.584	7.568	-1.39031	0.00350606	0.0063311	Down
Seita.1G335100	Mutant	WT	10.463	17.798	14.989	4.213	3.563	3.994	1.90541	3.56156e-12	2.13755e-11	Up
Seita.1G335200	Mutant	WT	330.834	547.271	412.308	29.797	35.652	36.836	3.6867	6.24306e-62	1.60932e-59	Up
Seita.1G335300	Mutant	WT	118.523	103.431	187.518	74.321	58.927	34.349	1.31959	0.000116312	0.000267467	Up
Seita.1G335800	Mutant	WT	42.45	44.381	47.541	1.659	2.009	2.62	4.44749	5.15608e-111	1.19621e-107	Up
Seita.1G336200	Mutant	WT	0.863	0.787	1.016	60.684	21.164	40.62	-5.4908	9.83957e-35	4.12551e-33	Down
Seita.1G336500	Mutant	WT	2.483	1.904	1.521	0.713	0.979	0.57	1.41413	0.00431841	0.00766217	Up
Seita.1G336700	Mutant	WT	0.547	0.288	0.552	2.51	1.119	1.21	-1.77158	0.000616567	0.00126289	Down
Seita.1G337000	Mutant	WT	9.264	9.261	9.238	3.487	2.508	2.801	1.68157	4.74894e-12	2.80935e-11	Up
Seita.1G337100	Mutant	WT	2.869	2.152	1.388	10.562	10.553	11.507	-2.3266	2.63794e-16	2.40946e-15	Down
Seita.1G337200	Mutant	WT	52.837	73.581	61.715	11.05	9.288	7.373	2.7905	5.7593e-36	2.64877e-34	Up
Seita.1G337300	Mutant	WT	1.165	0.412	0.411	2.366	3.38	4.312	-2.31116	6.80949e-05	0.000162847	Down
Seita.1G338100	Mutant	WT	0.547	0.552	0.602	4.893	1.393	2.623	-2.36454	0.000126653	0.000289618	Down
Seita.1G338200	Mutant	WT	0.827	0.823	0.088	4.693	1.572	1.456	-2.14689	0.0152981	0.0244769	Down
Seita.1G338700	Mutant	WT	31.879	36.273	46.743	1.298	1.335	0.938	5.04035	1.88249e-76	1.26795e-73	Up
Seita.1G338900	Mutant	WT	221.646	277.287	273.019	15.269	28.044	13.5	3.79422	5.34755e-38	2.79142e-36	Up
Seita.1G339000	Mutant	WT	118.344	125.681	123.971	24.176	34.36	32.982	2.03645	9.30509e-34	3.58469e-32	Up
Seita.1G339100	Mutant	WT	0.357	0.496	0.737	1.265	1.771	1.559	-1.49261	0.00256817	0.00474459	Down
Seita.1G339300	Mutant	WT	43.677	53.948	51.655	24.787	23.319	22.246	1.11376	7.45552e-15	5.86995e-14	Up
Seita.1G339900	Mutant	WT	5.506	2.022	1.28	5.903	11.521	5.166	-1.34234	0.0159789	0.0254745	Down
Seita.1G340000	Mutant	WT	4.094	5.646	2.829	0	0	0	9.80573	6.92867e-15	5.47995e-14	Up
Seita.1G340400	Mutant	WT	23.618	17.68	15.177	43.165	51.53	40.113	-1.23135	1.84792e-09	8.09578e-09	Down
Seita.1G340600	Mutant	WT	1.269	1.098	0.474	6.633	7.192	9.872	-3.04349	1.68644e-14	1.28702e-13	Down
Seita.1G341200	Mutant	WT	212.355	295.164	230.278	18.714	21.122	18.242	3.69563	9.66302e-93	1.26102e-89	Up
Seita.1G341600	Mutant	WT	2.502	2.229	2.016	0.234	0.579	0.611	2.27667	6.69949e-08	2.43152e-07	Up
Seita.1G341700	Mutant	WT	48.731	63.39	69.202	26.78	26.87	28.43	1.17404	3.65542e-11	1.97375e-10	Up
Seita.1G342000	Mutant	WT	0.575	0.196	0.078	1.087	2.809	4.266	-3.24342	0.000137035	0.000311484	Down
Seita.1G342200	Mutant	WT	89.862	95.066	76.38	194.409	481.905	585.56	-2.24348	7.49895e-10	3.46258e-09	Down
Seita.1G342400	Mutant	WT	56.031	56.289	50.662	54.661	378.166	267.99	-2.07496	0.000115168	0.000265039	Down
Seita.1G342800	Mutant	WT	24.906	27.934	31.075	4.224	4.563	3.145	2.84396	8.78401e-45	7.16446e-43	Up
Seita.1G342900	Mutant	WT	1.973	1.009	0.806	31.845	13.996	16.247	-4.01324	8.55201e-16	7.39098e-15	Down
Seita.1G343600	Mutant	WT	15.199	12.237	10.221	70.981	89.491	116.321	-2.85266	5.35008e-34	2.09981e-32	Down
Seita.1G344400	Mutant	WT	27.653	31.823	30.171	4.381	5.452	3.278	2.80284	5.37024e-37	2.60164e-35	Up
Seita.1G345200	Mutant	WT	55.528	56.471	48.892	160.212	172.79	293.341	-1.93337	4.15945e-14	3.04628e-13	Down
Seita.1G345300	Mutant	WT	3.451	2.721	2.962	6.678	10.601	17.715	-1.90875	3.10467e-07	1.03242e-06	Down
Seita.1G347700	Mutant	WT	2.011	2.104	2.69	8.004	4.087	6.528	-1.42297	9.21606e-05	0.000215513	Down
Seita.1G347800	Mutant	WT	80.351	74.911	139.762	54.413	62.255	32.192	1.0196	0.00288421	0.00528777	Up
Seita.1G348500	Mutant	WT	26.987	29.926	20	5.307	4.383	3.247	2.59444	2.26256e-21	3.26935e-20	Up
Seita.1G349400	Mutant	WT	4.611	2.806	1.758	10.768	10.787	10.267	-1.77422	2.42126e-06	7.16293e-06	Down
Seita.1G349800	Mutant	WT	75.268	82.528	77.079	26.133	16.874	12.698	2.10169	1.85807e-14	1.41438e-13	Up
Seita.1G350300	Mutant	WT	1.543	0.322	2.942	0.036	0.213	0	4.34151	0.00055341	0.00114272	Up
Seita.1G350600	Mutant	WT	7.53	6.056	7.15	18.556	15.683	12.697	-1.15104	1.91928e-07	6.56853e-07	Down
Seita.1G350700	Mutant	WT	9.682	13.042	12.282	5.301	4.946	4.394	1.28598	4.57654e-11	2.43833e-10	Up
Seita.1G351700	Mutant	WT	34.975	39.875	35.567	8.407	9.593	4.91	2.2967	4.82153e-17	4.7309e-16	Up
Seita.1G352100	Mutant	WT	151.583	182.077	191.013	19.21	16.78	5.079	3.70279	4.05678e-18	4.36851e-17	Up
Seita.1G352600	Mutant	WT	2.847	2.988	1.926	20.587	11.496	15.436	-2.59406	5.62539e-17	5.46826e-16	Down
Seita.1G353800	Mutant	WT	27.627	15.861	20.412	86.637	65.362	57.826	-1.68991	7.24613e-10	3.35178e-09	Down
Seita.1G354400	Mutant	WT	15.593	20.202	16.384	6.223	5.007	6.324	1.59563	2.82565e-11	1.54692e-10	Up
Seita.1G354700	Mutant	WT	3.061	1.904	2.235	8.929	6.289	7.734	-1.64533	2.6698e-08	1.02154e-07	Down
Seita.1G355000	Mutant	WT	58.864	76.468	69.792	24.97	22.336	21.652	1.6007	1.5126e-22	2.42201e-21	Up
Seita.1G355200	Mutant	WT	16.383	15.069	16.561	3.285	4.504	2.893	2.20108	5.81504e-18	6.18218e-17	Up
Seita.1G355400	Mutant	WT	46.435	44.696	35.405	84.469	92.429	102.081	-1.1154	1.37259e-12	8.6065e-12	Down
Seita.1G355500	Mutant	WT	51.247	61.044	59.134	24.947	26.38	23.122	1.23188	3.03257e-19	3.66647e-18	Up
Seita.1G356000	Mutant	WT	200.16	263.559	219.672	75.141	73.36	59.663	1.74252	1.94304e-22	3.08288e-21	Up
Seita.1G356100	Mutant	WT	53.774	75.608	65.834	32.378	27.876	23.414	1.25014	3.45821e-09	1.46733e-08	Up
Seita.1G356500	Mutant	WT	7.106	7.174	7.266	2.134	1.899	0.714	2.2087	4.36852e-08	1.62448e-07	Up
Seita.1G356900	Mutant	WT	336.303	408.169	440.688	41.174	47.521	23.748	3.42721	3.00319e-35	1.29827e-33	Up
Seita.1G357200	Mutant	WT	26.544	30.986	30.725	14.33	14.213	15.703	1.02416	5.66524e-09	2.35076e-08	Up
Seita.1G358300	Mutant	WT	7.863	6.38	6.778	17.792	16.332	19.966	-1.33594	1.49489e-14	1.1446e-13	Down
Seita.1G358900	Mutant	WT	25.389	21.177	12.815	53.997	46.079	36.096	-1.17675	5.25404e-05	0.000128055	Down
Seita.1G359100	Mutant	WT	0.301	0.154	0.389	0.874	1.02	1.467	-1.94793	0.000463055	0.000969283	Down
Seita.1G359300	Mutant	WT	23.426	29.233	28.606	5.047	6.266	5.844	2.27436	2.82291e-34	1.15122e-32	Up
Seita.1G360100	Mutant	WT	54.458	60.326	47.268	7.707	8.995	4.914	2.93254	2.71608e-32	9.49944e-31	Up
Seita.1G360300	Mutant	WT	26.779	31.281	28.752	3.305	3.892	1.99	3.26879	1.16207e-35	5.21809e-34	Up
Seita.1G360400	Mutant	WT	15.536	12.676	13.135	101.234	58.234	90.164	-2.56839	8.40208e-28	2.0935e-26	Down
Seita.1G360500	Mutant	WT	0.484	0.082	0.219	11.039	4.599	4.649	-4.65638	6.90811e-14	4.94485e-13	Down
Seita.1G362500	Mutant	WT	59.95	58.438	88.286	73.323	206.665	162.505	-1.06504	0.0041488	0.00738445	Down
Seita.1G362700	Mutant	WT	51.758	57.712	61.316	0	0.148	0	10.239	1.56657e-13	1.08096e-12	Up
Seita.1G363100	Mutant	WT	668.434	898.923	669.012	185.635	212.433	131.076	2.10634	6.49577e-20	8.32606e-19	Up
Seita.1G363500	Mutant	WT	675.166	812.432	626.679	181.676	223.657	159.047	1.93224	7.866e-26	1.67594e-24	Up
Seita.1G364300	Mutant	WT	76.487	94.094	92.395	27.327	27.233	22.386	1.80174	1.61403e-25	3.34004e-24	Up
Seita.1G364500	Mutant	WT	16.135	18.637	17.329	2.317	2.095	2.092	3.02809	2.54026e-86	2.30611e-83	Up
Seita.1G364900	Mutant	WT	15.335	18.894	19.753	5.511	3.985	3.478	2.08475	4.47512e-19	5.30309e-18	Up
Seita.1G366500	Mutant	WT	27.18	30.492	18.48	68.565	92.099	70.984	-1.58116	1.75944e-11	9.8809e-11	Down
Seita.1G366800	Mutant	WT	1.417	1.64	1.678	0.406	0.095	0.17	2.82553	6.08751e-05	0.000146911	Up
Seita.1G368600	Mutant	WT	12.897	11.013	9.396	27.588	27.387	28.393	-1.29893	5.91245e-17	5.73395e-16	Down
Seita.1G369500	Mutant	WT	2.467	1.428	0.841	9.488	7.765	9.871	-2.49906	2.22312e-11	1.23225e-10	Down
Seita.1G370400	Mutant	WT	0.083	0.396	0.217	0.412	0.778	1.006	-1.63631	0.0302978	0.0457193	Down
Seita.1G370600	Mutant	WT	0.999	0.068	0.027	20.757	6.742	8.814	-5.04571	0.000178875	0.000399071	Down
Seita.1G370900	Mutant	WT	500.511	685.759	633.531	103.22	98.362	67.601	2.78571	7.64751e-36	3.47887e-34	Up
Seita.1G371000	Mutant	WT	13.087	10.194	7.274	38.846	30.75	33.558	-1.73354	9.69461e-13	6.16205e-12	Down
Seita.1G371200	Mutant	WT	11.24	9.287	7.586	45.007	58.248	67.858	-2.58058	2.67075e-31	8.86569e-30	Down
Seita.1G371300	Mutant	WT	82.368	101.289	90.099	45.227	46.272	33.812	1.15503	3.38753e-10	1.62676e-09	Up
Seita.1G371900	Mutant	WT	0.74	0.551	0.749	2.622	2.907	3.202	-2.06091	1.3453e-06	4.11997e-06	Down
Seita.1G372300	Mutant	WT	2.868	1.225	0.169	51.852	37.819	53.535	-5.05968	7.70388e-08	2.77244e-07	Down
Seita.1G372800	Mutant	WT	0.658	0.659	0.276	1.966	3.195	3.646	-2.45059	5.51335e-07	1.77461e-06	Down
Seita.1G373500	Mutant	WT	58.919	66.671	64.59	26.984	24.017	19.644	1.45587	4.84184e-15	3.88687e-14	Up
Seita.1G373600	Mutant	WT	11.622	4.539	7.203	23.06	14.952	27.385	-1.45993	0.000265168	0.000577643	Down
Seita.1G374000	Mutant	WT	20.453	24.913	24.979	11.715	10.213	8.404	1.24182	1.5338e-10	7.68556e-10	Up
Seita.1G374300	Mutant	WT	0.637	0.821	0.243	1.277	1.21	1.463	-1.20381	0.0288907	0.0438241	Down
Seita.1G375500	Mutant	WT	1.071	1.128	1.121	0.338	0.371	0.27	1.79242	3.132e-05	7.87715e-05	Up
Seita.1G375600	Mutant	WT	1.355	1.593	3.099	0.622	0.449	0.9	1.65235	0.00114251	0.00223404	Up
Seita.1G376600	Mutant	WT	138.378	181.685	180.736	26.394	33.22	10.652	2.86228	7.16545e-14	5.11853e-13	Up
Seita.1G377100	Mutant	WT	15.418	16.128	14.209	7.047	5.671	3.757	1.49837	1.51547e-07	5.25805e-07	Up
Seita.1G377600	Mutant	WT	4.888	3.016	2.892	15.138	9.485	19.68	-2.01171	2.63118e-05	6.68929e-05	Down
Seita.1G377700	Mutant	WT	4.951	4.507	4.417	9.406	9.826	10.6	-1.07708	3.60888e-16	3.25501e-15	Down
Seita.1G377800	Mutant	WT	0.366	0.242	0.542	3.149	1.345	2.693	-2.60227	2.28977e-05	5.87136e-05	Down
Seita.1G377900	Mutant	WT	245.084	266.587	227.863	119.37	139.638	113.167	1.01756	3.7161e-14	2.73308e-13	Up
Seita.1G378000	Mutant	WT	15.596	14.043	12.774	6.734	6.164	5.305	1.24546	2.59425e-13	1.75756e-12	Up
Seita.1G379100	Mutant	WT	1.154	0.176	0.117	1.903	2.221	3.012	-2.28682	0.00571456	0.0099136	Down
Seita.1G379200	Mutant	WT	1.618	0.552	0.588	5.246	1.956	2.516	-1.79623	0.0135058	0.02182	Down
Seita.1G382500	Mutant	WT	92.912	104.218	99.403	35.378	37.84	35.259	1.47896	1.53585e-45	1.3036e-43	Up
Seita.1G385800	Mutant	WT	6.429	5.36	11.454	2.625	3.184	3.325	1.38377	0.000277368	0.000602146	Up
Seita.1G388800	Mutant	WT	10.007	10.536	10.164	3.953	5.391	4.881	1.14057	4.66062e-07	1.51249e-06	Up
Seita.1G391600	Mutant	WT	1.84	6.318	2.603	20.66	52.04	44.903	-3.42552	3.45973e-11	1.87342e-10	Down
Seita.1G396600	Mutant	WT	4.014	3.737	5.23	2.517	2.463	1.337	1.06981	0.00194926	0.00367167	Up
Seita.1G397100	Mutant	WT	60.184	43.001	19.978	111.994	156.296	152.574	-1.75345	4.43556e-06	1.26402e-05	Down
Seita.1G398300	Mutant	WT	9.484	10.895	10.637	32.786	37.93	52.731	-1.96341	7.3973e-21	1.02018e-19	Down
Seita.1G399200	Mutant	WT	2.7	2.778	1.769	0.957	1.154	0.735	1.37299	0.000854592	0.00171157	Up
Seita.1G404100	Mutant	WT	0.787	0.938	0.696	1.859	2.79	2.001	-1.43392	0.00406618	0.00724789	Down
Seita.1G404800	Mutant	WT	2.914	4.155	4.606	1.277	1.02	1.477	1.65688	0.000346764	0.000741013	Up
Seita.1G404900	Mutant	WT	11.662	10.997	7.622	51.713	43.874	55.555	-2.29733	7.57168e-26	1.61819e-24	Down
Seita.1G405000	Mutant	WT	11.456	16.59	17.425	4.737	4.347	3.216	1.91629	3.07017e-13	2.06325e-12	Up
Seita.1G407800	Mutant	WT	0.607	0.381	0.426	0.694	1.092	1.706	-1.27382	0.0325893	0.0488594	Down
Seita.1G411700	Mutant	WT	9.47	10.155	9	2.51	2.235	1.706	2.17505	6.89154e-21	9.5295e-20	Up
Seita.1G413700	Mutant	WT	0.978	0.233	0.155	2.095	2.085	1.064	-1.92287	0.0149093	0.0239171	Down
Seita.1G423200	Mutant	WT	24.17	25.908	20.959	2.76	4.509	1.964	2.97391	2.34199e-20	3.10875e-19	Up
Seita.1G431700	Mutant	WT	3.461	3.322	2.616	9.478	9.042	11.258	-1.64061	8.29399e-12	4.79586e-11	Down
Seita.1G433900	Mutant	WT	2.473	2.557	7.646	12.312	29.286	21.913	-2.28165	2.35289e-05	6.02581e-05	Down
Seita.1G434000	Mutant	WT	3.746	4.104	3.497	8.384	8.436	9.834	-1.20789	1.61678e-05	4.24314e-05	Down
Seita.1G436200	Mutant	WT	396.699	426.195	429.543	30.982	48.914	17.662	3.71097	3.09303e-28	7.97315e-27	Up
Seita.1G437700	Mutant	WT	58.379	62.887	61.037	13.062	13.558	15.128	2.1544	2.37153e-53	3.27931e-51	Up
Seita.1G439800	Mutant	WT	11.54	5.195	4.643	15.258	15.706	15.781	-1.10842	0.00216114	0.00404088	Down
Seita.1G440200	Mutant	WT	31.373	31.937	25.596	3.48	4.523	2.401	3.12546	1.43476e-26	3.24218e-25	Up
Seita.1G440400	Mutant	WT	15.683	15.814	16.076	51.941	69.242	95.025	-2.15511	7.42956e-20	9.47065e-19	Down
Seita.1G441000	Mutant	WT	28.201	18.549	18.877	130.287	99.484	112.731	-2.3594	9.47028e-27	2.16109e-25	Down
Seita.1G441600	Mutant	WT	2.197	2.778	1.005	6.687	7.32	6.391	-1.7555	2.02226e-05	5.22647e-05	Down
Seita.1G443000	Mutant	WT	11.736	11.776	8.882	4.046	6.551	4.713	1.10954	0.000301374	0.000650138	Up
Seita.1G444300	Mutant	WT	1.41	1.327	0.707	11.292	8.104	14.021	-3.26398	8.10557e-14	5.76838e-13	Down
Seita.1G447200	Mutant	WT	0.83	1.676	0.304	1.374	5.973	4.598	-2.06678	0.00287676	0.00527548	Down
Seita.1G447800	Mutant	WT	0.599	0.518	0.532	2.149	1.983	2.576	-1.99655	2.31398e-09	1.00282e-08	Down
Seita.1G449100	Mutant	WT	21.268	2.625	2.656	41.739	41.27	50.362	-2.31621	0.00196606	0.00370064	Down
Seita.1G449200	Mutant	WT	5.258	8.382	8.382	2.576	3.059	2.98	1.38557	2.20553e-05	5.66787e-05	Up
Seita.1G449900	Mutant	WT	0.172	0.617	0	1.711	7.131	8.611	-4.49249	2.07528e-05	5.35358e-05	Down
Seita.1G452900	Mutant	WT	3.03	1.477	0.745	10.659	5.249	9.963	-2.28416	2.04928e-05	5.29239e-05	Down
Seita.1G459600	Mutant	WT	8.591	5.179	9.685	3.843	3.466	3.748	1.11719	0.00437893	0.00776097	Up
Seita.1G460700	Mutant	WT	7.142	4.868	4.376	20.834	9.794	16.052	-1.48838	0.000271642	0.000590514	Down
Seita.1G461300	Mutant	WT	12.89	11.222	10.108	18.365	25.726	28.732	-1.06284	1.10991e-06	3.4357e-06	Down
Seita.1G462500	Mutant	WT	0.973	0.656	0.444	2.441	5.23	5.067	-2.59472	6.96287e-07	2.21691e-06	Down
Seita.1G470900	Mutant	WT	61.213	66.232	65.927	13.316	8.144	5.489	2.86824	4.69752e-19	5.55089e-18	Up
Seita.2G000400	Mutant	WT	0.671	0.467	0.586	0.423	2.714	2.185	-1.59303	0.0285715	0.0433777	Down
Seita.2G000500	Mutant	WT	23.22	31.741	30.957	11.083	10.468	9.275	1.50794	1.18855e-14	9.19142e-14	Up
Seita.2G000700	Mutant	WT	3.993	4.862	2.339	13.88	9.729	18.19	-1.88116	4.54229e-07	1.47593e-06	Down
Seita.2G000800	Mutant	WT	1.014	1.954	1.338	6.416	6.885	11.963	-2.53289	1.15952e-07	4.07931e-07	Down
Seita.2G000900	Mutant	WT	2.837	2.89	2.916	8.091	6.911	9.651	-1.48474	1.71673e-13	1.17796e-12	Down
Seita.2G001500	Mutant	WT	28.735	30.321	27.203	47.367	96.95	99.211	-1.46868	3.08361e-07	1.02607e-06	Down
Seita.2G001800	Mutant	WT	2.123	2.236	1.916	0.384	0.474	0.38	2.3718	6.59459e-11	3.44841e-10	Up
Seita.2G003100	Mutant	WT	0.599	0.914	0.413	1.102	2.021	2.01	-1.39702	0.00950155	0.0158132	Down
Seita.2G003400	Mutant	WT	24.022	21.202	18.345	47.265	50.475	53.378	-1.22387	7.1807e-18	7.56092e-17	Down
Seita.2G003500	Mutant	WT	1.409	1.406	0.659	3.948	8.933	11.687	-2.8009	1.07574e-08	4.30544e-08	Down
Seita.2G003600	Mutant	WT	4.138	3.859	2.889	7.081	10.161	12.602	-1.42992	1.77552e-06	5.34962e-06	Down
Seita.2G004900	Mutant	WT	0.683	0.593	2.723	8.809	10.007	12.477	-2.91606	2.32751e-06	6.89827e-06	Down
Seita.2G007300	Mutant	WT	0.284	0.29	0.116	0.651	1.476	1.324	-2.30868	0.00207265	0.00389077	Down
Seita.2G008400	Mutant	WT	6.978	6.969	2.196	16.999	19.017	21.614	-1.81758	1.44794e-05	3.83181e-05	Down
Seita.2G009400	Mutant	WT	4.14	4.126	3.896	9.14	11.015	12.497	-1.39725	5.24482e-12	3.08919e-11	Down
Seita.2G010200	Mutant	WT	280.145	310.231	291.35	143.291	154.603	148.079	1.01132	5.223e-25	1.03962e-23	Up
Seita.2G010700	Mutant	WT	0.28	0.311	0.675	1.181	1.049	1.015	-1.31576	0.010639	0.0175385	Down
Seita.2G011900	Mutant	WT	29.569	34.403	36.258	15.383	13.259	11.168	1.36051	2.66451e-13	1.80282e-12	Up
Seita.2G013500	Mutant	WT	21.486	19.451	8.549	59.821	40.856	49.057	-1.57824	5.66913e-06	1.59123e-05	Down
Seita.2G020300	Mutant	WT	0.356	0	0	5.666	1.931	6.664	-5.31356	0.00450748	0.00796785	Down
Seita.2G020600	Mutant	WT	0.132	0	0	3.312	1.386	3.271	-5.84825	4.55895e-06	1.2967e-05	Down
Seita.2G020700	Mutant	WT	0.211	0.545	0.201	0.964	1.203	1.879	-2.07288	0.00220857	0.00412329	Down
Seita.2G021300	Mutant	WT	0.452	0.647	0.409	1.923	2.444	1.186	-1.86013	7.92262e-05	0.000187237	Down
Seita.2G021700	Mutant	WT	15.712	18.255	14.232	2.451	1.678	1.62	3.08988	5.20915e-39	2.90821e-37	Up
Seita.2G022100	Mutant	WT	2.805	2.465	1.196	11.025	15.392	12.854	-2.58523	3.75203e-11	2.02122e-10	Down
Seita.2G023100	Mutant	WT	5.172	4.478	4.452	29.732	31.112	54.397	-3.00243	3.04197e-20	4.00987e-19	Down
Seita.2G023300	Mutant	WT	55.391	65.189	62.865	11.55	13.715	8.983	2.45009	1.87351e-35	8.21827e-34	Up
Seita.2G023800	Mutant	WT	3.588	5.125	5.01	11.492	12.018	8.827	-1.20784	1.44332e-06	4.40143e-06	Down
Seita.2G024200	Mutant	WT	31.706	43.014	45.53	14.619	17.531	14.111	1.40917	3.93078e-11	2.11152e-10	Up
Seita.2G024300	Mutant	WT	34.709	42.284	35.032	9.292	5.491	3.343	2.65226	9.46276e-14	6.70225e-13	Up
Seita.2G025100	Mutant	WT	0.597	0.421	0.414	1.822	1.228	1.88	-1.75793	0.000104087	0.000241481	Down
Seita.2G025300	Mutant	WT	6.203	0.379	0.03	79.939	69.186	50.208	-4.91068	0.00192288	0.00362693	Down
Seita.2G025500	Mutant	WT	0.104	0.106	0.042	0.308	0.833	0.732	-2.88083	8.67888e-05	0.00020367	Down
Seita.2G025700	Mutant	WT	0.175	0.349	0.093	0.221	1.291	1.717	-2.37124	0.00734718	0.0125089	Down
Seita.2G026200	Mutant	WT	27.02	28.193	18.473	3.678	2.306	1.711	3.27938	1.49407e-22	2.39601e-21	Up
Seita.2G026700	Mutant	WT	29.688	23.35	18.033	201.734	99.404	121.302	-2.54987	1.4671e-16	1.36877e-15	Down
Seita.2G028700	Mutant	WT	98.867	122.553	99.828	37.691	35.958	30.209	1.6558	4.15079e-23	7.01769e-22	Up
Seita.2G029000	Mutant	WT	124.3	85.204	76.815	255.883	298.132	323.615	-1.59204	7.51723e-14	5.35882e-13	Down
Seita.2G029300	Mutant	WT	0.866	7.95	4.446	0	0.735	0.528	3.43792	0.00255064	0.00471512	Up
Seita.2G029400	Mutant	WT	0.363	5.19	4.607	0	0.133	0.12	5.39831	0.000407355	0.000860365	Up
Seita.2G029500	Mutant	WT	19.307	16.167	18.932	28.257	44.554	44.149	-1.07484	2.10847e-06	6.28926e-06	Down
Seita.2G030300	Mutant	WT	50.39	53.999	60.299	35.729	26.326	18.742	1.05504	3.80683e-05	9.45876e-05	Up
Seita.2G031600	Mutant	WT	7.686	5.691	6.441	22.55	10.966	14.292	-1.24555	0.00180721	0.0034217	Down
Seita.2G032200	Mutant	WT	5.323	4.89	3.391	11.545	11.339	18.449	-1.57977	1.20027e-07	4.21488e-07	Down
Seita.2G032400	Mutant	WT	0.204	0.975	0.195	5.604	10.15	9.911	-4.26188	1.13984e-06	3.52227e-06	Down
Seita.2G032600	Mutant	WT	5.421	4.301	5.238	16.433	30.952	32.948	-2.39465	1.82175e-15	1.52579e-14	Down
Seita.2G032800	Mutant	WT	23.515	28.488	25.028	3.547	3.13	2.897	3.03323	1.73925e-31	5.82913e-30	Up
Seita.2G033000	Mutant	WT	2.337	2.412	2.002	0.596	0.811	0.78	1.65547	1.83922e-06	5.5264e-06	Up
Seita.2G033200	Mutant	WT	0.13	0.427	0.124	1.016	2.12	0.58	-2.44033	0.00384692	0.00689179	Down
Seita.2G033900	Mutant	WT	0.651	2.719	0.31	11.7	11.858	10.634	-3.24517	0.000122665	0.000281115	Down
Seita.2G034700	Mutant	WT	11.702	10.182	11.672	22.781	26.206	34.15	-1.27979	3.1893e-10	1.53687e-09	Down
Seita.2G034800	Mutant	WT	2.756	5.25	7.328	1.554	2.028	1.436	1.64931	0.000679697	0.00138096	Up
Seita.2G035600	Mutant	WT	12.341	16.181	18.127	1.307	2.186	1.61	3.22662	7.71441e-34	2.98844e-32	Up
Seita.2G035800	Mutant	WT	2.434	2.2	2.661	1.114	0.678	0.659	1.59715	2.40313e-05	6.14391e-05	Up
Seita.2G036000	Mutant	WT	8.795	12.375	11.822	4.051	2.737	2.008	1.93308	3.69056e-08	1.3857e-07	Up
Seita.2G036400	Mutant	WT	0.022	0.186	0.043	0.675	0.591	1.325	-3.38464	0.000192128	0.000426543	Down
Seita.2G036900	Mutant	WT	16.143	19.64	19.509	5.491	11.139	8.245	1.18425	7.6929e-05	0.000182159	Up
Seita.2G037000	Mutant	WT	2.144	2.841	2.361	0.901	0.631	0.377	1.96627	0.000160521	0.000360939	Up
Seita.2G037200	Mutant	WT	4.671	4.12	4.002	16.936	18.725	23.479	-2.18133	5.2078e-28	1.31486e-26	Down
Seita.2G037900	Mutant	WT	31.185	29.925	23.763	9.227	14.05	9.318	1.4075	3.43487e-09	1.45806e-08	Up
Seita.2G038000	Mutant	WT	17.288	19.621	19.867	10.507	7.249	6.745	1.23839	7.54847e-07	2.39205e-06	Up
Seita.2G038100	Mutant	WT	8.443	4.399	2.312	19.45	50.22	54.254	-3.01165	3.28555e-08	1.24279e-07	Down
Seita.2G038800	Mutant	WT	1.458	2.767	1.453	7.248	10.532	8.745	-2.20205	6.25578e-11	3.28358e-10	Down
Seita.2G039600	Mutant	WT	0.682	0.271	0.233	0.711	1.08	1.608	-1.49487	0.014063	0.0226457	Down
Seita.2G040500	Mutant	WT	0.438	0.4	0.369	0.78	0.768	0.995	-1.04969	0.0309956	0.0466542	Down
Seita.2G041100	Mutant	WT	0.221	0.205	0.258	0.767	0.569	0.948	-1.70857	0.0032975	0.00597932	Down
Seita.2G041700	Mutant	WT	1.805	1.743	1.352	7.599	12.617	19.736	-3.00151	6.80687e-13	4.40568e-12	Down
Seita.2G042200	Mutant	WT	7.309	6.143	6.016	2.199	2.383	0.658	1.92314	0.00213139	0.00399098	Up
Seita.2G042300	Mutant	WT	1.44	1.994	1.79	0.608	0.312	0.56	1.83894	4.47412e-05	0.000110165	Up
Seita.2G043400	Mutant	WT	248.271	308.643	271.728	93.053	90.621	70.294	1.73373	7.63499e-24	1.3743e-22	Up
Seita.2G044300	Mutant	WT	113.886	125.362	107.876	39.724	45.542	33.825	1.57051	1.0373e-22	1.68946e-21	Up
Seita.2G044800	Mutant	WT	55.793	72.093	73.379	9.817	11.475	9.454	2.74092	3.19748e-53	4.2702e-51	Up
Seita.2G044900	Mutant	WT	12.779	11.203	8.907	22.379	25.367	25.538	-1.13129	1.54251e-10	7.72549e-10	Down
Seita.2G045800	Mutant	WT	2.423	1.539	0.87	29.419	42.391	54.89	-4.6922	3.01279e-34	1.21913e-32	Down
Seita.2G046100	Mutant	WT	3.687	3.595	2.761	25.948	25.894	36.018	-3.10524	2.99895e-42	2.0666e-40	Down
Seita.2G046200	Mutant	WT	193.407	208.822	210.759	87.378	104.245	120.47	1.0029	1.3526e-10	6.81685e-10	Up
Seita.2G046800	Mutant	WT	926.212	1058.59	857.456	355.945	445.665	404.923	1.26336	1.48966e-18	1.67949e-17	Up
Seita.2G047200	Mutant	WT	2.833	2.782	0.76	7.98	8.956	11.04	-2.1175	9.24703e-06	2.51764e-05	Down
Seita.2G047600	Mutant	WT	2.201	2.656	3.003	1.059	1.509	1.25	1.07519	8.68734e-05	0.000203811	Up
Seita.2G048000	Mutant	WT	2.99	2.73	2.392	7.818	5.58	5.242	-1.17645	3.0547e-06	8.91684e-06	Down
Seita.2G048100	Mutant	WT	6.377	5.079	4.299	17.259	9.868	11.331	-1.26506	9.77156e-06	2.64822e-05	Down
Seita.2G048400	Mutant	WT	1053.41	1151.3	978.055	477.572	534.826	532.972	1.06942	1.23593e-21	1.82634e-20	Up
Seita.2G049800	Mutant	WT	0.762	13.221	8.16	0	0.712	0.58	4.14482	0.000373169	0.000792571	Up
Seita.2G050200	Mutant	WT	0.684	5.509	3.206	0.216	0.189	0.282	3.80386	2.9508e-05	7.45122e-05	Up
Seita.2G050300	Mutant	WT	54.728	60.391	62.932	29.111	29.429	28.742	1.05727	1.2534e-19	1.55873e-18	Up
Seita.2G050500	Mutant	WT	376.339	492.96	388.407	118.864	139.821	92.295	1.86876	2.99235e-19	3.61995e-18	Up
Seita.2G050700	Mutant	WT	115.349	118.633	152.553	34.339	45.666	29.813	1.84596	5.6404e-17	5.4803e-16	Up
Seita.2G050900	Mutant	WT	1.532	1.643	1.918	4.961	3.108	2.91	-1.08021	0.00058468	0.00120177	Down
Seita.2G051300	Mutant	WT	0.377	0.197	0.135	1.56	1.924	1.935	-2.90971	1.66644e-08	6.52695e-08	Down
Seita.2G051700	Mutant	WT	16.81	20.38	20.141	10.981	8.209	8.709	1.0669	5.37407e-09	2.23661e-08	Up
Seita.2G052500	Mutant	WT	0.734	0.756	0.628	1.963	3.416	4.195	-2.14951	2.48968e-09	1.07539e-08	Down
Seita.2G052700	Mutant	WT	0.719	0.487	0.249	3.939	2.957	3.864	-2.86888	3.26332e-12	1.96533e-11	Down
Seita.2G052900	Mutant	WT	1.692	0.716	0.78	5.763	8.131	8.948	-2.81463	4.80548e-13	3.1553e-12	Down
Seita.2G053300	Mutant	WT	12.332	16.307	29.975	33.981	72.676	58.457	-1.45599	0.00059832	0.00122744	Down
Seita.2G053400	Mutant	WT	0.995	2.225	3.082	10.464	33.209	23.135	-3.36785	8.09088e-10	3.71782e-09	Down
Seita.2G053800	Mutant	WT	2.287	5.536	1.603	37.327	176.787	170.716	-5.33003	1.4757e-18	1.66644e-17	Down
Seita.2G054300	Mutant	WT	0.182	0.978	0.26	2.152	4.019	3.604	-2.79002	0.000627885	0.00128356	Down
Seita.2G055300	Mutant	WT	357.261	451.128	382.601	124.913	154.734	127.026	1.57844	2.73873e-23	4.67195e-22	Up
Seita.2G055500	Mutant	WT	0.122	0.117	0.093	1.088	0.338	0.618	-2.60063	6.64682e-05	0.000159231	Down
Seita.2G055700	Mutant	WT	0.463	0.828	1.544	3.283	12.006	13.973	-3.31938	0.000156324	0.000352222	Down
Seita.2G056500	Mutant	WT	144.405	142.489	145.749	252.629	235.621	436.511	-1.06727	5.96991e-05	0.000144223	Down
Seita.2G057100	Mutant	WT	69.601	83.326	67.502	25.183	27.849	21.294	1.5954	1.0085e-21	1.50304e-20	Up
Seita.2G057200	Mutant	WT	19.517	9.556	6.507	114.769	84.593	111.516	-3.10917	1.0306e-16	9.74145e-16	Down
Seita.2G058300	Mutant	WT	18.565	17.994	9.201	47.651	155.273	123.767	-2.81224	1.62731e-10	8.13266e-10	Down
Seita.2G058400	Mutant	WT	1.018	1.401	0.896	3.813	4.321	4.146	-1.87188	4.86819e-08	1.80067e-07	Down
Seita.2G058900	Mutant	WT	28.081	20.038	48.09	20.383	10.747	14.053	1.12265	0.00310948	0.00566446	Up
Seita.2G059200	Mutant	WT	70.071	84.734	86.228	8.152	10.432	6.012	3.3222	2.12694e-46	1.91425e-44	Up
Seita.2G059900	Mutant	WT	696.985	825.372	677.954	274.084	318.862	258.845	1.39636	1.05047e-21	1.5589e-20	Up
Seita.2G060000	Mutant	WT	516.003	549.364	486.211	327.294	221.291	190.176	1.0961	1.28489e-06	3.9413e-06	Up
Seita.2G060400	Mutant	WT	2.718	2.27	0.574	14.941	27.657	28.836	-3.66604	5.80148e-13	3.78074e-12	Down
Seita.2G061000	Mutant	WT	0.144	0.148	0.236	4.173	2.64	2.122	-4.0427	2.23428e-15	1.85273e-14	Down
Seita.2G061200	Mutant	WT	44.334	34.022	33.989	431.496	246.231	393.9	-3.22899	4.93257e-39	2.76861e-37	Down
Seita.2G061900	Mutant	WT	494.518	473.916	392.183	614.023	1113.61	1232.57	-1.0944	4.59038e-05	0.000112803	Down
Seita.2G065100	Mutant	WT	8.382	9.25	8.886	19.408	25.051	27.566	-1.4129	3.78407e-14	2.78111e-13	Down
Seita.2G065200	Mutant	WT	69.368	76.427	76.854	35.379	38.155	38.141	1.02415	2.19899e-18	2.43322e-17	Up
Seita.2G065300	Mutant	WT	0.068	0.325	0.162	0.709	1.842	1.686	-2.92163	0.000226803	0.000498646	Down
Seita.2G066200	Mutant	WT	0.1	0.12	0.032	1.422	0.996	1.29	-3.89092	8.2094e-07	2.5897e-06	Down
Seita.2G066600	Mutant	WT	12.218	13.814	13.593	24.793	34.621	34.712	-1.21893	1.89165e-09	8.28045e-09	Down
Seita.2G066700	Mutant	WT	0.534	0.531	0.615	2.294	2.924	3.393	-2.32436	2.64647e-11	1.45486e-10	Down
Seita.2G066800	Mutant	WT	0.424	0.268	0.19	2.618	0.881	1.703	-2.54149	4.90653e-05	0.000119991	Down
Seita.2G067800	Mutant	WT	1.288	2.606	1.175	4.025	17.493	13.913	-2.78228	4.85095e-06	1.37451e-05	Down
Seita.2G067900	Mutant	WT	44.782	46.951	56.859	22.047	24.279	10.35	1.41998	3.64643e-05	9.08129e-05	Up
Seita.2G068400	Mutant	WT	5.391	4.71	5.258	12.921	10.027	12.649	-1.18491	6.59228e-11	3.44806e-10	Down
Seita.2G068600	Mutant	WT	27.092	20.323	20.707	80.53	150.876	105.526	-2.28004	7.4871e-19	8.65139e-18	Down
Seita.2G068700	Mutant	WT	2.644	3.511	3.769	1.283	1.421	0.819	1.52588	1.48033e-05	3.91059e-05	Up
Seita.2G069500	Mutant	WT	12.333	8.555	8.56	36.183	25.59	31.902	-1.6446	6.40936e-11	3.35912e-10	Down
Seita.2G069800	Mutant	WT	0.161	0.256	0.102	0.178	0.977	1.115	-2.11037	0.0212484	0.0330725	Down
Seita.2G070100	Mutant	WT	1.783	0.597	0.447	30.279	27.126	35.993	-5.02396	1.77784e-28	4.67522e-27	Down
Seita.2G070300	Mutant	WT	6.166	2.168	1.278	128.199	99.598	124.394	-5.17981	4.10788e-27	9.70276e-26	Down
Seita.2G070400	Mutant	WT	0.943	0	0.031	33.411	14.493	20.267	-6.12296	0.000267694	0.00058266	Down
Seita.2G070500	Mutant	WT	4.412	4.073	2.278	5.586	9.939	6.834	-1.03243	0.00393679	0.00703468	Down
Seita.2G071300	Mutant	WT	51.147	58.366	60.347	16.559	21.141	13.263	1.76654	4.33598e-16	3.87898e-15	Up
Seita.2G071500	Mutant	WT	44.119	42.301	49.909	7.874	7.734	4.61	2.78196	1.12907e-28	3.01085e-27	Up
Seita.2G072400	Mutant	WT	0.891	0.444	0.694	2.985	2.162	2.932	-1.96113	4.82855e-08	1.78664e-07	Down
Seita.2G073400	Mutant	WT	6.044	10.709	4.918	48.381	13.688	17.8	-1.86094	0.000315963	0.000679784	Down
Seita.2G073800	Mutant	WT	14.924	5.231	6.808	246.669	72.033	124.365	-4.01933	2.73723e-15	2.24748e-14	Down
Seita.2G073900	Mutant	WT	1.81	1.822	1.617	9.092	4.806	4.926	-1.82008	1.52409e-05	4.01906e-05	Down
Seita.2G074000	Mutant	WT	0.474	0.628	0.401	4.628	2.498	2.917	-2.72807	4.84116e-07	1.56816e-06	Down
Seita.2G075500	Mutant	WT	0.476	0.568	0.558	2.18	6.421	6.591	-3.21534	5.66203e-09	2.3499e-08	Down
Seita.2G075700	Mutant	WT	17.509	11.815	9.798	104.199	78.677	135.443	-3.00131	2.45441e-25	5.02431e-24	Down
Seita.2G076100	Mutant	WT	6.76	5.493	3.611	11.733	12.325	9.533	-1.06074	0.00021175	0.000467176	Down
Seita.2G076600	Mutant	WT	61.06	77.484	75.815	27.884	23.241	22.228	1.57544	5.24397e-19	6.15481e-18	Up
Seita.2G077000	Mutant	WT	58.118	79.055	79.331	19.576	16.687	16.944	2.05422	3.30553e-29	9.20261e-28	Up
Seita.2G077400	Mutant	WT	2.22	3.004	2.156	9.402	14.435	16.641	-2.42993	6.45367e-17	6.2184e-16	Down
Seita.2G077600	Mutant	WT	7.101	7.83	7.109	61.83	83.358	102.032	-3.46007	3.05455e-48	3.08111e-46	Down
Seita.2G078000	Mutant	WT	40.727	41.483	36.57	104.98	116.088	169.016	-1.6882	6.92418e-15	5.47847e-14	Down
Seita.2G078300	Mutant	WT	41.65	40.861	38.934	7.56	4.265	3.759	2.98404	2.52358e-23	4.32969e-22	Up
Seita.2G078900	Mutant	WT	14.373	17.786	17.706	5.496	7.859	8.045	1.25113	1.50329e-08	5.92126e-08	Up
Seita.2G079100	Mutant	WT	0.467	0.557	0.148	2.942	4.978	6.389	-3.60919	1.3976e-07	4.86797e-07	Down
Seita.2G079400	Mutant	WT	54.261	43.748	40.893	132.791	155.519	156.629	-1.65371	3.0044e-26	6.61729e-25	Down
Seita.2G079700	Mutant	WT	403.55	466.392	405.255	150.425	189.871	168.719	1.35288	6.08847e-22	9.31336e-21	Up
Seita.2G080300	Mutant	WT	60.404	66.588	65.753	7.877	13.162	9.774	2.67538	1.76709e-35	7.78414e-34	Up
Seita.2G081000	Mutant	WT	50.026	34.717	23.006	302.16	392.384	669.028	-3.63911	2.78591e-24	5.23109e-23	Down
Seita.2G081600	Mutant	WT	2.475	1.865	1.552	6.404	5.534	5.736	-1.56123	9.66614e-06	2.6215e-05	Down
Seita.2G082300	Mutant	WT	11.101	8.436	12.167	27.928	38.517	39.606	-1.71123	2.0533e-14	1.55449e-13	Down
Seita.2G082400	Mutant	WT	21.187	16.91	15.235	63.478	89.604	91.247	-2.16985	1.45668e-24	2.80844e-23	Down
Seita.2G082900	Mutant	WT	12.507	15.881	14.732	5.839	7.572	6.892	1.11633	2.09971e-09	9.14136e-09	Up
Seita.2G083500	Mutant	WT	210.348	251.722	231.697	101.243	117.025	107.944	1.11717	8.05732e-18	8.43729e-17	Up
Seita.2G083900	Mutant	WT	3.738	5.184	5.129	1.384	1.019	1.894	1.73669	2.45955e-07	8.30187e-07	Up
Seita.2G084800	Mutant	WT	340.574	450.346	373.869	100.456	110.928	95.445	1.9527	3.33655e-35	1.43644e-33	Up
Seita.2G087100	Mutant	WT	0.485	1.102	0.616	3.841	7.54	8.064	-3.12143	4.07988e-12	2.43394e-11	Down
Seita.2G088200	Mutant	WT	11.779	16.915	14.206	3.475	6.678	3.217	1.71287	5.02995e-07	1.62704e-06	Up
Seita.2G088300	Mutant	WT	242.029	317.184	255.05	71.51	80.825	66.857	1.92111	7.77023e-32	2.64669e-30	Up
Seita.2G088600	Mutant	WT	1.04	0.93	0.124	7.926	8.246	8.295	-3.54273	3.88496e-09	1.63742e-08	Down
Seita.2G089300	Mutant	WT	0.457	0.655	0.262	5.709	4.947	5.794	-3.58547	7.52542e-10	3.47404e-09	Down
Seita.2G090000	Mutant	WT	0.72	0.452	0.469	6.087	3.469	5.322	-3.15275	7.75654e-13	4.98635e-12	Down
Seita.2G090300	Mutant	WT	0.174	0.245	0.181	0.882	1.797	2.081	-2.96525	1.25198e-08	4.98688e-08	Down
Seita.2G090600	Mutant	WT	2.135	0.712	0.479	11.487	7.102	12.52	-3.20763	5.88052e-09	2.4343e-08	Down
Seita.2G092100	Mutant	WT	43.097	44.396	42.722	20.774	22.738	17.175	1.129	1.13674e-13	7.98626e-13	Up
Seita.2G092400	Mutant	WT	0.248	0	0.02	1.564	0.479	0.716	-3.34345	0.00519602	0.00908194	Down
Seita.2G093000	Mutant	WT	3.342	3.105	2.63	4.8	8.537	8.951	-1.26896	1.30914e-05	3.48392e-05	Down
Seita.2G093600	Mutant	WT	7.955	6.803	7.754	2.575	2.164	1.725	1.82658	1.13166e-11	6.45603e-11	Up
Seita.2G093700	Mutant	WT	1.352	1.783	1.797	0.202	0.353	0	3.1935	0.000327712	0.000703249	Up
Seita.2G093900	Mutant	WT	0.122	0.208	0.033	0.742	0.654	0.742	-2.5638	0.000254152	0.000555268	Down
Seita.2G094700	Mutant	WT	83.765	105.496	104.245	42.079	38.565	21.877	1.54563	4.0384e-08	1.50871e-07	Up
Seita.2G095100	Mutant	WT	2.17	2.589	1.543	0.8	1.177	0.874	1.17036	0.00704804	0.0120448	Up
Seita.2G095900	Mutant	WT	3.98	3.056	2.878	40.526	33.872	50.384	-3.62724	2.77088e-49	2.93686e-47	Down
Seita.2G096000	Mutant	WT	31.155	33.535	30.384	15.316	15.925	12.561	1.14513	1.15219e-13	8.08392e-13	Up
Seita.2G096300	Mutant	WT	7.527	6.51	4.125	2.491	2.076	2.234	1.4365	0.000152885	0.000345369	Up
Seita.2G096400	Mutant	WT	0.559	0.333	0.266	11.362	6.322	10.025	-4.55413	9.31038e-17	8.84042e-16	Down
Seita.2G097400	Mutant	WT	1.671	2.55	1.746	3.206	5.816	3.578	-1.0516	0.00211633	0.00396527	Down
Seita.2G097500	Mutant	WT	22.187	7.268	8.108	116.347	197.93	211.508	-3.78743	1.60735e-18	1.81022e-17	Down
Seita.2G098700	Mutant	WT	4.008	6.103	4.104	9.916	14.255	14.428	-1.41496	1.21521e-07	4.26375e-07	Down
Seita.2G098800	Mutant	WT	2.958	2.515	2.069	10.263	8.471	8.095	-1.80776	3.75731e-13	2.49849e-12	Down
Seita.2G099800	Mutant	WT	8.68	11.31	12.727	1.305	1.621	0.969	3.10567	3.06693e-20	4.04022e-19	Up
Seita.2G099900	Mutant	WT	3.575	4.92	6.388	0.357	0.664	0.323	3.51012	1.05459e-17	1.09661e-16	Up
Seita.2G100700	Mutant	WT	5.906	5.236	8.244	2.166	3.561	1.916	1.37808	0.00016351	0.000367106	Up
Seita.2G101300	Mutant	WT	0.959	1.716	1.249	0.423	0.176	0.443	1.92861	0.0014147	0.00272124	Up
Seita.2G102900	Mutant	WT	1.274	1.694	1.77	0.413	0.864	0.829	1.20513	0.00473743	0.00833875	Up
Seita.2G103300	Mutant	WT	8.307	4.646	4.883	18.082	14.341	12.225	-1.30134	5.42768e-06	1.52818e-05	Down
Seita.2G103400	Mutant	WT	0.941	0.177	0.732	1.966	2.268	1.715	-1.64942	0.00616512	0.0106431	Down
Seita.2G104200	Mutant	WT	8.174	7.298	6.936	15.78	15.45	16.673	-1.06964	1.37309e-13	9.52814e-13	Down
Seita.2G104300	Mutant	WT	2.93	1.891	2.06	15.531	8.269	8.413	-2.20216	1.81184e-08	7.06728e-08	Down
Seita.2G105500	Mutant	WT	0.08	0.096	0	3.011	3.532	4.265	-5.9716	1.05027e-24	2.05525e-23	Down
Seita.2G106700	Mutant	WT	3.039	6.137	1.346	28.639	21.017	33.527	-2.96364	7.90949e-10	3.64088e-09	Down
Seita.2G107500	Mutant	WT	2.102	1.487	1.584	4.114	3.776	5.273	-1.31951	4.69488e-06	1.333e-05	Down
Seita.2G107900	Mutant	WT	0.283	0.54	0.594	4.39	9.122	9.077	-3.96398	3.29006e-13	2.20251e-12	Down
Seita.2G108000	Mutant	WT	3.426	4.865	2.989	1.251	1.8	2.117	1.15255	0.00050297	0.00104654	Up
Seita.2G108200	Mutant	WT	52.657	65.608	56.823	22.62	19.122	14.53	1.66437	6.00697e-15	4.77812e-14	Up
Seita.2G108400	Mutant	WT	24.988	27.154	21.49	11.254	8.047	7.322	1.49158	3.28925e-11	1.7876e-10	Up
Seita.2G109700	Mutant	WT	9.029	7.981	6.257	56.808	49.197	50.596	-2.72724	1.20837e-56	2.00244e-54	Down
Seita.2G109800	Mutant	WT	46.481	43.634	42.909	117.299	185.129	241.861	-2.00423	2.15319e-14	1.6254e-13	Down
Seita.2G110400	Mutant	WT	23.575	25.595	20.823	10.266	13.57	9.424	1.10059	3.60063e-08	1.35413e-07	Up
Seita.2G110600	Mutant	WT	6.62	8.261	8.573	0.477	0.615	0.302	4.10843	2.71995e-42	1.88055e-40	Up
Seita.2G110700	Mutant	WT	83.61	88.231	84.385	11.706	11.474	6.275	3.14773	1.20774e-34	5.05362e-33	Up
Seita.2G112000	Mutant	WT	159.974	194.367	167.916	63.9	74.312	56.702	1.4498	5.39243e-19	6.30778e-18	Up
Seita.2G112700	Mutant	WT	18.557	25.575	26.072	6.932	5.189	4.903	2.07161	4.07703e-15	3.29444e-14	Up
Seita.2G113500	Mutant	WT	10.607	15.257	10.167	5.96	6.822	5.098	1.03654	0.000305233	0.000657851	Up
Seita.2G113700	Mutant	WT	0.173	0.236	0.354	0.327	0.846	1.248	-1.62683	0.0290504	0.0440215	Down
Seita.2G114500	Mutant	WT	14.553	8.048	10.421	28.25	24.329	28.545	-1.27099	2.08634e-07	7.1088e-07	Down
Seita.2G114800	Mutant	WT	25.11	32.499	31.793	7.42	7.97	8.808	1.91497	3.42033e-25	6.93365e-24	Up
Seita.2G115000	Mutant	WT	21.778	30.954	28.82	9.655	16.586	14.976	1.01539	6.41355e-05	0.000154218	Up
Seita.2G115100	Mutant	WT	0	0	0	1.42	1.829	5.022	-8.08564	2.30186e-08	8.85952e-08	Down
Seita.2G115200	Mutant	WT	372.182	409.048	479.05	7.84	39.094	14.8	4.38342	2.91486e-19	3.53235e-18	Up
Seita.2G115400	Mutant	WT	129.044	60.965	64.206	331.889	366.266	417.93	-2.11272	1.27689e-12	8.02817e-12	Down
Seita.2G115900	Mutant	WT	0.181	0.189	0.172	0.855	0.774	1.253	-2.38551	2.26501e-05	5.80928e-05	Down
Seita.2G116100	Mutant	WT	2.262	2.512	2.379	3.023	8.033	5.248	-1.15828	0.00396561	0.00708132	Down
Seita.2G117100	Mutant	WT	22.685	29.654	31.622	8.845	8.861	7.189	1.78391	3.59226e-18	3.89442e-17	Up
Seita.2G117400	Mutant	WT	1.486	1.906	1.912	0.714	0.56	0.65	1.48882	3.64338e-07	1.19896e-06	Up
Seita.2G117500	Mutant	WT	2.406	1.711	1.852	0.875	0.153	0.961	1.60209	0.0233343	0.0360451	Up
Seita.2G117600	Mutant	WT	3.927	3.009	2.732	8.482	4.808	6.467	-1.00825	0.00133454	0.00257676	Down
Seita.2G118200	Mutant	WT	73.855	81.806	63.905	191.233	343.227	366.591	-2.00935	1.64274e-14	1.25505e-13	Down
Seita.2G118700	Mutant	WT	7.405	9.117	8.328	4.457	3.993	2.003	1.2763	0.000183421	0.000408515	Up
Seita.2G119000	Mutant	WT	39.978	33.766	29.931	53.682	100.84	125.73	-1.40778	6.008e-06	1.68115e-05	Down
Seita.2G119200	Mutant	WT	9.527	10.239	9.523	20.637	20.593	26.184	-1.1752	4.67672e-14	3.40481e-13	Down
Seita.2G120100	Mutant	WT	0	0	0	0.174	7.327	6.297	-7.98935	1.02365e-05	2.76718e-05	Down
Seita.2G121800	Mutant	WT	143.4	58.136	54.883	246.375	278.213	185.827	-1.45177	0.000109157	0.000252208	Down
Seita.2G122100	Mutant	WT	15.745	18.737	28.281	0	0	0	11.5396	5.70179e-21	7.96344e-20	Up
Seita.2G122700	Mutant	WT	4.896	5.231	2.921	18.273	48.244	24.475	-2.77872	2.47797e-11	1.36589e-10	Down
Seita.2G123000	Mutant	WT	1079.4	937.954	910.145	1978.79	2360.37	2498.78	-1.19728	1.88094e-18	2.10359e-17	Down
Seita.2G123100	Mutant	WT	53.354	64.875	59.844	28.924	26.754	24.275	1.18264	1.64046e-13	1.12896e-12	Up
Seita.2G123200	Mutant	WT	23.269	9.095	4.116	230.525	437.403	425.564	-4.89015	2.25246e-20	2.99372e-19	Down
Seita.2G123300	Mutant	WT	52.436	33.418	28.539	311.315	525.63	562.211	-3.58884	9.81914e-33	3.54371e-31	Down
Seita.2G124100	Mutant	WT	31.125	31.809	21.49	67.61	114.175	146.913	-1.93532	3.86915e-10	1.84574e-09	Down
Seita.2G124200	Mutant	WT	5.178	8.281	8.005	2.719	3.893	2.429	1.27984	0.000191079	0.000424406	Up
Seita.2G124700	Mutant	WT	33.991	40.392	38.485	12.78	11.311	11.178	1.70586	2.34074e-33	8.85412e-32	Up
Seita.2G126100	Mutant	WT	7.251	7.138	6.869	15.871	16.442	20.957	-1.29781	3.83323e-15	3.10585e-14	Down
Seita.2G126200	Mutant	WT	8.498	8.541	6.058	16.289	21.374	23.537	-1.38141	4.37573e-09	1.83722e-08	Down
Seita.2G127500	Mutant	WT	9.545	7.91	6.6	20.044	19.972	24.154	-1.39104	1.2232e-12	7.71379e-12	Down
Seita.2G129000	Mutant	WT	20.702	18.616	14.411	38.419	49.083	51.239	-1.34367	4.06877e-12	2.428e-11	Down
Seita.2G129100	Mutant	WT	8.313	10.845	10.3	34.062	44.322	57.529	-2.17596	7.02527e-20	8.96624e-19	Down
Seita.2G129300	Mutant	WT	13.771	19.211	17.294	4.227	2.86	4.168	2.18495	2.06e-17	2.08597e-16	Up
Seita.2G129500	Mutant	WT	1.7	2.38	2.677	7.476	4.811	7.313	-1.50831	0.000190574	0.000423407	Down
Seita.2G129700	Mutant	WT	0.142	0.237	0.149	0.59	0.72	0.898	-2.05013	4.93873e-05	0.000120722	Down
Seita.2G130400	Mutant	WT	21.635	29.108	20.667	11.067	9.32	7.38	1.38738	4.5345e-08	1.68261e-07	Up
Seita.2G130500	Mutant	WT	92.942	115.165	101.304	29.444	41.404	36.159	1.56085	5.24398e-18	5.58929e-17	Up
Seita.2G131000	Mutant	WT	11.568	11.91	12.045	27.791	33.573	37.673	-1.45046	2.21979e-16	2.04002e-15	Down
Seita.2G131400	Mutant	WT	1.815	1.836	1.785	0.769	0.945	1.034	1.01312	0.000153514	0.000346602	Up
Seita.2G131800	Mutant	WT	14.615	11.446	11.69	25.997	28.651	32.838	-1.18564	4.52854e-12	2.68701e-11	Down
Seita.2G132100	Mutant	WT	4.596	4.69	3.167	1.152	1.039	1.151	1.9187	1.48479e-06	4.52127e-06	Up
Seita.2G132200	Mutant	WT	120.243	127.093	109.934	40.713	48.291	37.853	1.52079	2.15159e-26	4.78947e-25	Up
Seita.2G132800	Mutant	WT	30.643	34.648	33.328	4.758	4.686	6.199	2.684	5.14663e-52	6.28431e-50	Up
Seita.2G132900	Mutant	WT	13.484	19.153	19.056	4.616	4.135	4.33	2.01196	1.79703e-22	2.8599e-21	Up
Seita.2G133000	Mutant	WT	4.536	5.463	4.827	1.624	3.304	1.612	1.21379	0.00266743	0.00491536	Up
Seita.2G133200	Mutant	WT	91.844	100.847	100.11	54.116	44.854	25.315	1.26305	7.57447e-06	2.08896e-05	Up
Seita.2G133500	Mutant	WT	10.868	14.876	15.226	8.286	5.692	5.649	1.089	0.000146997	0.000332751	Up
Seita.2G133600	Mutant	WT	29.719	34.025	37.044	6.897	3.431	2.544	2.99334	7.3033e-15	5.76751e-14	Up
Seita.2G133700	Mutant	WT	779.63	984.296	890.376	315.795	351.97	262.033	1.54169	3.25128e-19	3.91503e-18	Up
Seita.2G134200	Mutant	WT	897.826	1090.82	829.091	255.556	309.727	262.991	1.79334	2.06205e-29	5.81833e-28	Up
Seita.2G134600	Mutant	WT	7.713	5.714	7.815	11.999	17.738	19.093	-1.16998	5.61633e-06	1.57704e-05	Down
Seita.2G134900	Mutant	WT	58.388	64.463	59.066	19.709	18.96	18.69	1.69225	1.39998e-56	2.27428e-54	Up
Seita.2G135200	Mutant	WT	15.992	14.658	11.453	4.698	6.38	3.844	1.52417	2.10013e-06	6.26618e-06	Up
Seita.2G135400	Mutant	WT	2.008	2.238	1.746	0.651	0.922	0.943	1.27997	1.5733e-05	4.14009e-05	Up
Seita.2G135600	Mutant	WT	3.178	3.203	4.365	6.103	8.321	7.872	-1.01965	3.97784e-05	9.85725e-05	Down
Seita.2G135800	Mutant	WT	0.424	0.597	0.55	1.001	2.443	2.61	-1.91582	0.000126005	0.000288233	Down
Seita.2G137300	Mutant	WT	0.708	0.435	0.532	1.947	1.136	1.401	-1.39382	0.00148983	0.00285706	Down
Seita.2G137400	Mutant	WT	48.312	33.046	135.964	42.773	32.168	32.089	1.06006	0.0292916	0.0443484	Up
Seita.2G137800	Mutant	WT	83.389	98.279	82.919	21.937	20.956	15.815	2.19873	5.92973e-31	1.91958e-29	Up
Seita.2G138600	Mutant	WT	1.006	0.554	0.737	2.853	2.305	3.292	-1.84554	0.00089809	0.00179275	Down
Seita.2G139100	Mutant	WT	34.467	39.911	38.372	13.989	13.213	11.231	1.58041	4.9446e-23	8.2834e-22	Up
Seita.2G139700	Mutant	WT	0.441	0.902	0.33	0.924	3.165	3.711	-2.20142	0.00137342	0.00264666	Down
Seita.2G140100	Mutant	WT	15.85	16.537	14.565	3.661	5.27	4.547	1.83012	1.04046e-20	1.41899e-19	Up
Seita.2G140600	Mutant	WT	0.057	0.034	0.109	0.838	1.231	1.189	-3.95434	6.06318e-07	1.9432e-06	Down
Seita.2G140800	Mutant	WT	11.605	11.2	12.931	2.042	2.243	1.453	2.66865	4.17374e-34	1.6568e-32	Up
Seita.2G141500	Mutant	WT	0.567	0.761	0.203	16.154	19.637	45.322	-5.72691	8.7039e-22	1.31124e-20	Down
Seita.2G141900	Mutant	WT	33.324	34.765	23.519	17.045	14.689	11.422	1.10933	1.42115e-06	4.33889e-06	Up
Seita.2G142300	Mutant	WT	18.366	21.788	25.226	4.89	3.946	3.759	2.40492	3.71093e-29	1.02492e-27	Up
Seita.2G142400	Mutant	WT	8.326	9.81	9.181	4.771	5.173	3.752	1.02436	1.68133e-06	5.07888e-06	Up
Seita.2G142500	Mutant	WT	1.807	0.365	0.954	2.76	4.449	3.825	-1.79001	0.00171876	0.00326548	Down
Seita.2G142600	Mutant	WT	27.813	39.171	32.434	8.661	7.837	6.152	2.16149	2.14931e-23	3.70583e-22	Up
Seita.2G142900	Mutant	WT	32.469	32.214	31.205	12.134	10.096	9.592	1.61717	1.53983e-27	3.76484e-26	Up
Seita.2G143100	Mutant	WT	21.079	23.179	26.517	11.948	12.126	7.315	1.20251	7.34687e-06	2.03129e-05	Up
Seita.2G143900	Mutant	WT	23.874	27.749	26.399	13.41	12.721	10.946	1.10091	8.26684e-12	4.78281e-11	Up
Seita.2G145500	Mutant	WT	890.313	1007.45	895.591	368.646	433.89	415.318	1.22551	4.79886e-25	9.56109e-24	Up
Seita.2G145600	Mutant	WT	2.865	1.379	1.054	16.914	10.314	14.57	-2.95902	8.34621e-12	4.82472e-11	Down
Seita.2G146100	Mutant	WT	33.987	37.899	42.239	9.714	7.525	7.105	2.25729	3.47981e-33	1.30446e-31	Up
Seita.2G147100	Mutant	WT	21.762	20.657	18.138	40.467	41.975	42.145	-1.01501	4.96987e-19	5.85615e-18	Down
Seita.2G147200	Mutant	WT	1.45	1.957	1.133	5.618	3.882	6.115	-1.76361	1.34734e-07	4.70286e-07	Down
Seita.2G147600	Mutant	WT	0	0.09	0.108	0.927	1.166	2.65	-4.55674	6.21662e-06	1.7358e-05	Down
Seita.2G148000	Mutant	WT	16.685	21.252	17.796	6.81	3.894	4.458	1.90391	4.7177e-14	3.43225e-13	Up
Seita.2G148300	Mutant	WT	4.111	4.795	4.266	0.605	1.109	1.085	2.26996	8.30277e-06	2.27718e-05	Up
Seita.2G148400	Mutant	WT	9.729	13.811	7.538	23.484	26.929	31.383	-1.37199	1.63966e-07	5.65887e-07	Down
Seita.2G150900	Mutant	WT	0.556	1.161	0.596	0.526	6.445	9.151	-2.77554	0.00325313	0.00590297	Down
Seita.2G151200	Mutant	WT	330.623	406.826	358.314	151.604	173.582	132.357	1.28799	2.16012e-15	1.79552e-14	Up
Seita.2G151800	Mutant	WT	98.185	83.266	80.053	168.95	176.972	195.769	-1.0245	4.49276e-16	4.00379e-15	Down
Seita.2G151900	Mutant	WT	59.363	25.438	7.239	62.044	116.107	184.668	-1.96415	0.0231576	0.0357959	Down
Seita.2G152000	Mutant	WT	0	0.114	0	0.622	0.119	0.367	-3.29328	0.0297854	0.045021	Down
Seita.2G152200	Mutant	WT	4.689	4.848	5.422	1.714	2.69	2.66	1.11612	0.00185505	0.0035056	Up
Seita.2G152600	Mutant	WT	28.142	26.183	25.994	63.484	52.334	68.22	-1.16952	1.80181e-13	1.23512e-12	Down
Seita.2G153000	Mutant	WT	2.795	1.667	1.72	6.22	3.405	3.687	-1.08404	0.00608932	0.01052	Down
Seita.2G153300	Mutant	WT	23.761	19.949	18.951	51.154	65.168	70.659	-1.55074	4.19606e-19	4.9914e-18	Down
Seita.2G153500	Mutant	WT	17.39	17.209	15.745	47.461	50.454	53.9	-1.56579	1.14083e-44	9.23273e-43	Down
Seita.2G153800	Mutant	WT	0.197	0.131	0.146	1.224	0.944	0.825	-2.62568	3.18968e-06	9.27713e-06	Down
Seita.2G155900	Mutant	WT	31.71	36.625	37.281	17.557	15.325	17.991	1.08228	5.85727e-14	4.22014e-13	Up
Seita.2G156600	Mutant	WT	3.818	4.14	3.518	2.118	1.462	1.311	1.25226	0.000101362	0.000235604	Up
Seita.2G158100	Mutant	WT	2.144	3.345	3.498	0.877	1.388	1.02	1.48656	4.38337e-05	0.000108019	Up
Seita.2G158500	Mutant	WT	1.165	1.069	1.252	0.226	0.297	0.325	2.07352	7.09162e-05	0.000169087	Up
Seita.2G159000	Mutant	WT	3.708	5.95	0.883	30.878	74.903	100.494	-4.27193	3.24447e-12	1.95511e-11	Down
Seita.2G159500	Mutant	WT	127.558	178.018	149.52	43.13	38.28	20.826	2.18157	1.25421e-13	8.75849e-13	Up
Seita.2G159700	Mutant	WT	0.615	1.213	0.323	1.259	2.065	2.808	-1.49121	0.00679834	0.0116495	Down
Seita.2G160000	Mutant	WT	3.17	1.188	1.079	30.737	23.883	29.901	-3.93883	6.29743e-23	1.0469e-21	Down
Seita.2G161300	Mutant	WT	20.123	24.491	17.917	2.336	3.513	2.294	2.97069	6.04904e-33	2.21586e-31	Up
Seita.2G161600	Mutant	WT	2.326	2.81	2.416	0.761	0.823	0.531	1.8646	6.69051e-07	2.13344e-06	Up
Seita.2G162400	Mutant	WT	0.706	0.873	1.532	0.198	0.043	0.039	3.492	3.68607e-06	1.06247e-05	Up
Seita.2G163200	Mutant	WT	0.017	0	0.097	0.514	0.918	1.008	-4.31847	5.82376e-06	1.63178e-05	Down
Seita.2G163700	Mutant	WT	96.29	120.18	115.539	46.982	56.762	45.933	1.17868	1.38959e-12	8.71048e-12	Up
Seita.2G163800	Mutant	WT	6.359	6.179	4.937	14.788	9.79	14.564	-1.14074	2.76027e-05	7.00247e-05	Down
Seita.2G164500	Mutant	WT	9.226	8.717	8.336	24.647	23.972	32.777	-1.60397	8.20232e-18	8.58039e-17	Down
Seita.2G164800	Mutant	WT	6.467	6.867	7.019	14.101	16.912	15.055	-1.14934	7.71936e-11	4.00348e-10	Down
Seita.2G165000	Mutant	WT	5.543	4.683	6.207	11.572	14.066	13.62	-1.22322	5.10021e-08	1.88271e-07	Down
Seita.2G165500	Mutant	WT	25.085	22.412	16.838	47.936	53.652	50.912	-1.22124	6.30628e-11	3.30842e-10	Down
Seita.2G165600	Mutant	WT	1.327	0.861	0.676	6.408	3.939	6.72	-2.55327	2.91774e-13	1.96334e-12	Down
Seita.2G166300	Mutant	WT	3.913	3.361	1.902	43.656	9.068	14.056	-2.84638	1.08602e-06	3.36691e-06	Down
Seita.2G167400	Mutant	WT	452.202	535.064	466.583	168.805	202.532	155.352	1.49261	3.3335e-22	5.20205e-21	Up
Seita.2G167500	Mutant	WT	8.976	7.47	7.248	19.114	13.557	17.38	-1.05384	4.89505e-07	1.58537e-06	Down
Seita.2G167800	Mutant	WT	10.46	14.939	13.796	5.084	4.633	4.92	1.44949	2.0649e-12	1.26958e-11	Up
Seita.2G167900	Mutant	WT	1.034	0.719	0.472	14.657	7.674	10.611	-3.86878	5.76028e-24	1.0486e-22	Down
Seita.2G168100	Mutant	WT	52.672	68.42	67.313	28.316	25.206	18.782	1.41019	2.10769e-10	1.04015e-09	Up
Seita.2G168500	Mutant	WT	9.046	9.838	14.031	2.906	2.283	1.433	2.3433	2.68611e-11	1.4744e-10	Up
Seita.2G169700	Mutant	WT	3.366	3.621	1.824	36.747	31.602	44.175	-3.65647	4.70139e-37	2.28291e-35	Down
Seita.2G170100	Mutant	WT	0.093	0.331	0	3.936	2.552	4.212	-4.73193	1.71357e-06	5.17118e-06	Down
Seita.2G170200	Mutant	WT	0.157	0.031	0.075	0.256	0.366	0.355	-1.85284	0.00752136	0.0127825	Down
Seita.2G170600	Mutant	WT	8.342	21.082	15.185	26.5	62.994	123.075	-2.21894	2.972e-05	7.50005e-05	Down
Seita.2G170700	Mutant	WT	10.9	12.959	8.436	0.035	0	0	9.69112	1.80871e-15	1.51609e-14	Up
Seita.2G170800	Mutant	WT	54.123	59.21	55.741	23.993	21.614	18.424	1.42775	3.25961e-21	4.66169e-20	Up
Seita.2G172100	Mutant	WT	0.365	0.305	0.209	2.226	1.249	1.011	-2.33421	8.24672e-06	2.2624e-05	Down
Seita.2G172500	Mutant	WT	0.886	0.755	0.724	2.814	2.492	3.739	-1.90796	4.32052e-09	1.81587e-08	Down
Seita.2G172700	Mutant	WT	2.071	1.591	1.376	3.723	3.393	4.316	-1.15788	5.07872e-06	1.43477e-05	Down
Seita.2G173900	Mutant	WT	1.484	1.455	1.569	0.557	0.516	0.644	1.41989	4.04909e-05	0.00010016	Up
Seita.2G174100	Mutant	WT	5.442	6.386	4.595	26.171	36.649	49.693	-2.75051	1.08132e-22	1.75705e-21	Down
Seita.2G174400	Mutant	WT	13.658	13.808	9.046	21.448	29.886	27.717	-1.09177	0.000993498	0.00196293	Down
Seita.2G174500	Mutant	WT	0.319	0.28	0.24	0.73	0.926	1.412	-1.844	0.000151309	0.00034203	Down
Seita.2G174800	Mutant	WT	52.285	59.522	43.492	37.4	20.619	17.496	1.06381	0.000604467	0.00123957	Up
Seita.2G176100	Mutant	WT	19.705	16.895	18.424	7.163	9.719	10.306	1.04615	1.17578e-07	4.13375e-07	Up
Seita.2G176800	Mutant	WT	12.118	8.113	7.487	21.803	24.787	26.327	-1.37094	1.17258e-09	5.28004e-09	Down
Seita.2G177400	Mutant	WT	40.863	48.489	48.642	23.491	16.826	21.105	1.19563	1.18771e-10	6.02954e-10	Up
Seita.2G177500	Mutant	WT	2.53	1.368	5.626	15.848	10.83	19.491	-2.23721	1.26034e-05	3.36435e-05	Down
Seita.2G177600	Mutant	WT	0.384	0.153	0.122	2.78	0.927	0.47	-2.64995	0.00129817	0.0025119	Down
Seita.2G177900	Mutant	WT	1.065	0.904	1.015	0.291	0.392	0.281	1.66481	0.000444369	0.000932412	Up
Seita.2G178000	Mutant	WT	36.272	46.292	46.241	14.822	14.007	13.168	1.64593	2.63607e-24	4.96761e-23	Up
Seita.2G179100	Mutant	WT	1.58	1.357	1.265	27.069	11.194	16.136	-3.67049	7.00837e-22	1.06892e-20	Down
Seita.2G179500	Mutant	WT	7.532	6.693	3.956	44.105	54.276	64.491	-3.14252	5.29209e-27	1.2264e-25	Down
Seita.2G181700	Mutant	WT	51.238	52.875	47.517	106.171	111.388	114.725	-1.10551	7.43638e-24	1.34086e-22	Down
Seita.2G181800	Mutant	WT	684.369	954.745	651.915	275.954	330.947	293.6	1.37432	3.73035e-13	2.48215e-12	Up
Seita.2G181900	Mutant	WT	1002.96	1311.96	968.076	467.169	539.224	516.932	1.13509	2.53313e-12	1.54384e-11	Up
Seita.2G182000	Mutant	WT	3.518	4.017	2.383	7.768	7.25	9.933	-1.30842	3.11934e-07	1.0368e-06	Down
Seita.2G182300	Mutant	WT	117.505	131.768	133.29	44.103	42.007	39.446	1.63562	2.24122e-39	1.27165e-37	Up
Seita.2G182700	Mutant	WT	10.524	9.083	10.182	4.673	4.839	4.536	1.11359	1.49779e-08	5.90184e-08	Up
Seita.2G183200	Mutant	WT	49.747	64.819	72.39	10.148	9.149	6.275	2.89989	1.09373e-30	3.4497e-29	Up
Seita.2G183300	Mutant	WT	0.981	0.968	1.529	0.499	0.396	0.467	1.38413	0.00145209	0.00279007	Up
Seita.2G183600	Mutant	WT	4.293	5.038	5.903	21.958	10.95	29.39	-2.00178	1.37114e-06	4.19724e-06	Down
Seita.2G184000	Mutant	WT	126.947	182.09	153.356	67.455	46.544	43.041	1.58542	3.78914e-11	2.03858e-10	Up
Seita.2G184100	Mutant	WT	19.627	23.414	19.708	6.493	4.058	3.453	2.18741	3.66237e-14	2.69546e-13	Up
Seita.2G184200	Mutant	WT	5.977	3.893	1.611	27.545	18.743	18.676	-2.4846	2.81619e-08	1.0744e-07	Down
Seita.2G184300	Mutant	WT	0.538	0.444	0.236	5.864	2.327	2.864	-3.16895	1.75245e-07	6.02621e-07	Down
Seita.2G184500	Mutant	WT	21.734	24.055	33.627	0.404	1.322	1.637	4.59927	1.29071e-24	2.50931e-23	Up
Seita.2G185100	Mutant	WT	7.404	8.967	7.416	19.106	20.84	21.156	-1.33596	2.36773e-15	1.95705e-14	Down
Seita.2G185200	Mutant	WT	1.699	1.466	1.096	5.338	5.856	6.933	-2.06574	1.3205e-13	9.18965e-13	Down
Seita.2G185300	Mutant	WT	418.487	511.014	377.525	143.029	131.504	99.211	1.83192	3.46667e-20	4.5496e-19	Up
Seita.2G186000	Mutant	WT	16.232	18.382	17.579	2.258	2.312	2.073	3.00229	8.58686e-74	4.98038e-71	Up
Seita.2G186200	Mutant	WT	8.957	6.625	5.81	24.277	22.599	24.666	-1.71758	1.73769e-18	1.95209e-17	Down
Seita.2G186300	Mutant	WT	35.836	44.527	37.03	20.891	17.886	14.781	1.1584	4.75568e-09	1.98756e-08	Up
Seita.2G186400	Mutant	WT	24.629	21.801	22.725	43.968	45.318	53.668	-1.01965	8.12518e-11	4.19831e-10	Down
Seita.2G186600	Mutant	WT	62.731	74.29	82.044	4.302	11.913	5.362	3.37595	1.46683e-19	1.81657e-18	Up
Seita.2G186700	Mutant	WT	22.266	28.283	24.64	10.311	8.917	8.262	1.47848	4.32607e-17	4.25675e-16	Up
Seita.2G187100	Mutant	WT	4.542	6.718	5.333	3.023	1.884	1.87	1.31642	1.99694e-05	5.16424e-05	Up
Seita.2G187200	Mutant	WT	1.543	0.859	2.401	8.07	5.504	7.123	-2.06633	5.27647e-06	1.48822e-05	Down
Seita.2G187300	Mutant	WT	1.469	0.43	1.007	0.146	0.057	0.076	3.39009	4.51514e-05	0.000111083	Up
Seita.2G187500	Mutant	WT	35.805	20.995	20.391	89.3	101.375	119.429	-1.98265	1.37673e-14	1.05723e-13	Down
Seita.2G187700	Mutant	WT	0.301	0.21	0.12	2.802	1.164	1.143	-3.00283	5.93123e-06	1.66144e-05	Down
Seita.2G188500	Mutant	WT	11.052	11.72	10.286	6.473	3.121	3.645	1.34246	5.40462e-05	0.000131433	Up
Seita.2G188900	Mutant	WT	0.22	0.328	0.192	0.433	1.374	1.431	-2.10824	0.00111346	0.00218198	Down
Seita.2G189300	Mutant	WT	0.032	0.038	0	1.317	0.699	1.066	-5.51339	6.74428e-06	1.87561e-05	Down
Seita.2G190600	Mutant	WT	1.393	0.719	0.535	0.177	0.551	0.185	1.5666	0.0287446	0.0436245	Up
Seita.2G190800	Mutant	WT	0.414	0.135	0.359	1.458	1.536	1.824	-2.36052	7.09486e-05	0.00016913	Down
Seita.2G191300	Mutant	WT	4.54	1.682	1.532	10.345	10.362	14.567	-2.16495	1.35247e-06	4.14129e-06	Down
Seita.2G191400	Mutant	WT	3.971	2.328	2.053	5.79	6.943	7.592	-1.25858	0.000166392	0.000373096	Down
Seita.2G191800	Mutant	WT	2.793	2.901	3.167	19.053	29.013	40.146	-3.28478	9.48803e-28	2.36126e-26	Down
Seita.2G192000	Mutant	WT	8.666	9.974	10.331	1.008	0.897	0.573	3.57528	8.38303e-46	7.20319e-44	Up
Seita.2G192100	Mutant	WT	10.469	7.401	8.746	20.619	38.434	51.251	-2.02245	4.20736e-09	1.76867e-08	Down
Seita.2G192500	Mutant	WT	1.275	1.315	0.948	3.045	2.766	2.609	-1.23034	1.53824e-05	4.05383e-05	Down
Seita.2G192600	Mutant	WT	4.817	4.266	3.948	6.952	8.903	10.815	-1.00629	4.70198e-06	1.33466e-05	Down
Seita.2G193200	Mutant	WT	3.715	2.765	2.945	19.893	24.07	36.327	-3.06193	4.52501e-25	9.09357e-24	Down
Seita.2G193400	Mutant	WT	4.671	1.235	1.331	9.06	8.024	9.125	-1.83858	0.000357481	0.00076173	Down
Seita.2G193700	Mutant	WT	38.585	47.833	42.49	16.465	21.288	17.749	1.24465	2.60121e-13	1.76113e-12	Up
Seita.2G193900	Mutant	WT	38.043	35.635	34.863	304.474	243.998	383.288	-3.0746	6.73552e-59	1.40638e-56	Down
Seita.2G194200	Mutant	WT	40.681	50.708	62.641	8.719	7.179	6.28	2.82627	4.86108e-33	1.78696e-31	Up
Seita.2G194500	Mutant	WT	96.221	108.901	88.689	7.495	13.134	4.564	3.57127	4.85684e-24	8.8801e-23	Up
Seita.2G195500	Mutant	WT	60.091	60.005	54.215	29.721	28.869	28.352	1.0296	8.19424e-21	1.12786e-19	Up
Seita.2G196500	Mutant	WT	14.251	11.373	12.801	46.068	44.616	50.512	-1.8496	7.4044e-41	4.61504e-39	Down
Seita.2G196700	Mutant	WT	3.336	2.157	1.753	5.335	7.465	10.18	-1.64066	1.32905e-05	3.53466e-05	Down
Seita.2G197000	Mutant	WT	3.639	2.871	0.895	8.879	8.809	10.862	-1.93162	0.000123789	0.000283599	Down
Seita.2G197200	Mutant	WT	195.646	189.915	170.262	83.037	59.482	55.217	1.51615	4.44578e-15	3.57856e-14	Up
Seita.2G197500	Mutant	WT	0.503	0.462	0.442	88.876	7.513	1.608	-6.10246	1.33633e-05	3.55266e-05	Down
Seita.2G197800	Mutant	WT	12.851	8.606	5.825	22.083	23.126	31.094	-1.46233	1.32402e-06	4.05656e-06	Down
Seita.2G197900	Mutant	WT	4.837	3.651	4.141	10.111	9.394	9.66	-1.17919	8.129e-12	4.70828e-11	Down
Seita.2G198300	Mutant	WT	4.653	5.709	6.132	2.187	2.112	1.815	1.46104	1.35556e-08	5.38203e-08	Up
Seita.2G199200	Mutant	WT	0.252	0.601	0.42	2.618	2.777	1.868	-2.49991	6.09784e-05	0.000147126	Down
Seita.2G199300	Mutant	WT	3.766	3.894	2.94	14.955	23.194	23.497	-2.51502	3.98988e-21	5.63277e-20	Down
Seita.2G199600	Mutant	WT	0.609	0.727	1.234	1.08	3.865	6.103	-2.06277	0.00831965	0.0140171	Down
Seita.2G200100	Mutant	WT	0.651	0.302	0.689	1.59	1.456	1.431	-1.40843	0.000995613	0.00196692	Down
Seita.2G200200	Mutant	WT	3.413	1.731	1.749	11.9	7.721	8.908	-2.02571	9.64738e-08	3.42697e-07	Down
Seita.2G200800	Mutant	WT	2.191	1.629	1.423	22.909	14.648	15.022	-3.30253	9.81825e-28	2.43764e-26	Down
Seita.2G200900	Mutant	WT	4.375	2.394	2.869	11.043	7.574	11.32	-1.6087	1.31593e-06	4.03298e-06	Down
Seita.2G201200	Mutant	WT	1.447	1.61	1.696	6.935	5.439	5.961	-1.92001	4.84825e-17	4.75265e-16	Down
Seita.2G201300	Mutant	WT	25.702	31.53	34.59	13.573	12.505	11.557	1.31641	5.39969e-14	3.90528e-13	Up
Seita.2G201900	Mutant	WT	11.288	14.193	11.811	6.232	5.764	5.479	1.11987	3.36938e-11	1.82782e-10	Up
Seita.2G203100	Mutant	WT	5.346	6.671	4.451	22.31	44.211	47.613	-2.76778	2.20735e-15	1.83185e-14	Down
Seita.2G203300	Mutant	WT	4.063	4.419	4.413	1.447	1.293	1.552	1.61311	3.65443e-13	2.43473e-12	Up
Seita.2G204000	Mutant	WT	559.367	621.757	570.329	207.313	229.362	227.489	1.42685	6.04241e-42	4.04377e-40	Up
Seita.2G204100	Mutant	WT	3.512	3.387	3.38	11.15	14.573	20.775	-2.14888	3.62647e-17	3.59377e-16	Down
Seita.2G204500	Mutant	WT	10.953	12.106	10.725	2.719	2.234	1.412	2.43328	3.98059e-18	4.29311e-17	Up
Seita.2G205900	Mutant	WT	47.447	40.349	45.717	23.918	22.442	14.565	1.15854	3.37829e-07	1.11665e-06	Up
Seita.2G206200	Mutant	WT	1.773	1.325	1.303	9.813	6.292	10.968	-2.59539	2.09924e-17	2.12262e-16	Down
Seita.2G206800	Mutant	WT	4.202	3.838	4.422	2.421	1.545	1.732	1.15375	3.42151e-05	8.55684e-05	Up
Seita.2G207200	Mutant	WT	2.164	1.71	1.714	5.367	8.9	9.289	-2.04666	8.41317e-11	4.33746e-10	Down
Seita.2G207800	Mutant	WT	37.701	42.894	40.538	4.191	5.2	2.2	3.41372	3.66707e-29	1.01415e-27	Up
Seita.2G207900	Mutant	WT	0.187	0.323	0.099	1.023	0.781	1.421	-2.40171	0.000102668	0.000238507	Down
Seita.2G208000	Mutant	WT	8.956	10.537	12.466	4.161	4.483	3.654	1.40917	2.34687e-09	1.01623e-08	Up
Seita.2G208300	Mutant	WT	1.683	0.845	0.957	5.332	3.356	4.237	-1.86506	2.97392e-06	8.69684e-06	Down
Seita.2G208400	Mutant	WT	4.928	4.695	5.146	2.513	2.413	1.348	1.2631	2.44772e-05	6.25026e-05	Up
Seita.2G208500	Mutant	WT	5.079	4.672	7.232	4.107	1.992	1.574	1.17367	0.00878097	0.0147207	Up
Seita.2G208600	Mutant	WT	5.102	2.879	2.804	9.086	10.324	9.363	-1.39147	9.56398e-07	2.98991e-06	Down
Seita.2G208900	Mutant	WT	12.383	8.659	11.802	20.789	22.851	25.35	-1.03725	0.00071514	0.00144846	Down
Seita.2G209000	Mutant	WT	1.565	1.556	3.48	14.672	28.061	26.454	-3.34267	1.0504e-11	6.0105e-11	Down
Seita.2G209100	Mutant	WT	20.064	24.417	29.877	83.735	129.387	154.999	-2.27514	4.99253e-17	4.88262e-16	Down
Seita.2G209400	Mutant	WT	1.254	1.122	1.522	3.683	2.586	1.935	-1.04427	0.00262517	0.00484219	Down
Seita.2G209700	Mutant	WT	86.946	85.503	80.863	43.441	43.437	37.455	1.05339	1.59735e-20	2.14487e-19	Up
Seita.2G209900	Mutant	WT	1.265	2.957	4.116	1.28	0.691	1.087	1.48105	0.00296023	0.0054143	Up
Seita.2G210000	Mutant	WT	36.116	46.06	46.863	13.585	11.771	8.249	1.9696	3.98308e-16	3.58169e-15	Up
Seita.2G210300	Mutant	WT	32.814	39.186	49.832	9.899	8.694	5.267	2.38242	1.76281e-15	1.48e-14	Up
Seita.2G210400	Mutant	WT	133.732	149.446	202.176	34.514	35.619	20.154	2.45849	2.63577e-14	1.96835e-13	Up
Seita.2G210600	Mutant	WT	35.825	37.536	35.895	18.179	14.577	10.619	1.35893	1.36901e-09	6.11311e-09	Up
Seita.2G210800	Mutant	WT	30.535	33.316	23.424	141.802	265.019	266.695	-2.92202	7.8393e-25	1.54419e-23	Down
Seita.2G210900	Mutant	WT	0.582	0.139	0.222	2.642	5.654	5.531	-3.82521	4.92354e-06	1.39395e-05	Down
Seita.2G211000	Mutant	WT	1.468	2.091	1.038	8.508	11.446	14.67	-2.89685	2.46644e-14	1.84717e-13	Down
Seita.2G211300	Mutant	WT	0.134	0.441	0.16	3.972	1.817	2.86	-3.56135	2.89459e-08	1.1029e-07	Down
Seita.2G211400	Mutant	WT	0.278	0	0	1.579	1.974	1.416	-4.12338	0.000391233	0.000828578	Down
Seita.2G211600	Mutant	WT	2.092	2.444	0.617	2.752	8.305	7.767	-1.84966	0.00168275	0.00320261	Down
Seita.2G211700	Mutant	WT	15.08	9.285	3.709	37.71	28.984	35.378	-1.84675	0.00029619	0.000639814	Down
Seita.2G211800	Mutant	WT	10.19	5.204	4.203	24.285	17.274	17.875	-1.58151	5.37765e-06	1.5153e-05	Down
Seita.2G212000	Mutant	WT	21.449	24.615	21.997	8.265	7.072	6.488	1.66647	2.41701e-20	3.20223e-19	Up
Seita.2G213500	Mutant	WT	3.446	4.529	5.065	0.994	0.902	1.503	1.96818	6.62807e-06	1.84476e-05	Up
Seita.2G213800	Mutant	WT	4.902	6.159	4.311	1.254	2.064	1.781	1.62084	9.04768e-08	3.22602e-07	Up
Seita.2G214000	Mutant	WT	1.2	2.123	0.947	6.377	9.68	10.728	-2.63339	1.35726e-10	6.83871e-10	Down
Seita.2G214100	Mutant	WT	2.555	2.747	3.934	7.645	8.861	10.558	-1.51672	6.46952e-08	2.35419e-07	Down
Seita.2G214700	Mutant	WT	1.618	2.528	2.387	13.15	30.314	32.523	-3.50926	2.41599e-18	2.66206e-17	Down
Seita.2G215600	Mutant	WT	1.744	1.144	1.122	4.246	2.117	2.502	-1.12216	0.0176929	0.0279648	Down
Seita.2G216100	Mutant	WT	3.398	3.237	4.077	7.634	8.195	10.299	-1.25544	2.63012e-10	1.28161e-09	Down
Seita.2G216400	Mutant	WT	1.014	0.403	1.38	2.419	2.93	1.863	-1.32237	0.0232774	0.0359652	Down
Seita.2G216800	Mutant	WT	17.203	10.331	12.557	37.688	51.232	58.338	-1.85071	1.50276e-13	1.039e-12	Down
Seita.2G216900	Mutant	WT	1.444	2.399	4.03	0.585	1.252	0.918	1.55833	0.0113458	0.0186155	Up
Seita.2G217400	Mutant	WT	14.04	15.712	14.6	2.674	3.196	2.074	2.51044	1.64395e-33	6.27528e-32	Up
Seita.2G217600	Mutant	WT	3.54	2.095	1.992	13.202	16.239	16.963	-2.57905	4.52381e-20	5.85963e-19	Down
Seita.2G218100	Mutant	WT	33.005	41.737	38.531	13.03	10.085	10.144	1.79509	9.54228e-22	1.42622e-20	Up
Seita.2G218200	Mutant	WT	16.321	1.815	2.801	19.451	21.443	23.13	-1.60008	0.0210845	0.0328418	Down
Seita.2G219700	Mutant	WT	6.885	6.667	3.652	11.193	22.187	28.476	-1.8226	4.75739e-06	1.34947e-05	Down
Seita.2G219800	Mutant	WT	93.43	98.127	92.541	9.473	5.008	5.355	3.86385	1.05682e-47	1.0076e-45	Up
Seita.2G220600	Mutant	WT	79.587	59.762	54.181	202.843	214.8	221.272	-1.69861	5.90316e-24	1.07181e-22	Down
Seita.2G220800	Mutant	WT	9.549	7.664	8.783	22.635	28.394	26.383	-1.54547	1.29404e-21	1.9095e-20	Down
Seita.2G221500	Mutant	WT	3.672	3.3	4.315	0.951	0.333	0.249	2.89594	1.6551e-06	5.00485e-06	Up
Seita.2G221700	Mutant	WT	2.912	1.937	2.081	27.341	19.801	30.694	-3.46202	6.65875e-39	3.69773e-37	Down
Seita.2G222100	Mutant	WT	15.89	15.471	29.864	8.798	8.002	6.417	1.43264	1.05737e-05	2.85391e-05	Up
Seita.2G222900	Mutant	WT	3.162	3.251	2.286	0	0.03	0	8.22257	4.34786e-11	2.3248e-10	Up
Seita.2G223600	Mutant	WT	16.941	19.414	18.318	6.447	6.842	4.541	1.64457	1.91406e-15	1.59737e-14	Up
Seita.2G224300	Mutant	WT	0.627	1.073	0.884	1.779	3.881	2.159	-1.5685	0.000958896	0.00189996	Down
Seita.2G224800	Mutant	WT	10.838	8.388	5.69	4.72	2.318	2.882	1.3475	0.000247568	0.000541734	Up
Seita.2G225100	Mutant	WT	35.799	15.085	16.743	81.881	109.429	104.009	-2.10522	3.07191e-10	1.4827e-09	Down
Seita.2G225900	Mutant	WT	2.673	2.903	2.661	1.358	1.056	1.263	1.18634	0.000642935	0.00131188	Up
Seita.2G226200	Mutant	WT	0.258	0	0	1.673	1.993	1.751	-4.35419	8.03706e-05	0.000189684	Down
Seita.2G226300	Mutant	WT	1.101	0.817	0.482	8.103	3.579	5.742	-2.84278	1.23953e-09	5.55873e-09	Down
Seita.2G226800	Mutant	WT	2.603	3.623	3.335	4.949	10.915	9.673	-1.38669	0.000148537	0.000336018	Down
Seita.2G227000	Mutant	WT	9.223	9.726	8.836	4.989	4.485	4.281	1.03975	7.22697e-10	3.34365e-09	Up
Seita.2G227100	Mutant	WT	3.472	4.565	5.012	1.005	0.547	0.533	2.67041	5.25514e-14	3.80601e-13	Up
Seita.2G228400	Mutant	WT	0.499	0.434	0.54	0.14	0.253	0.067	1.71887	0.00711744	0.0121514	Up
Seita.2G228600	Mutant	WT	44.186	47.484	32.561	5.78	5.877	3.243	3.08405	1.39522e-27	3.42041e-26	Up
Seita.2G229000	Mutant	WT	6.019	4.695	2.427	8.153	13.602	20.273	-1.6559	0.000392889	0.000832	Down
Seita.2G229200	Mutant	WT	0.557	0.709	0.531	1.265	1.148	1.324	-1.03562	0.0304873	0.0459687	Down
Seita.2G229400	Mutant	WT	35.538	33.793	34.553	16.385	11.976	8.031	1.53889	9.16762e-09	3.69965e-08	Up
Seita.2G229500	Mutant	WT	2.029	2.875	3.929	10.761	7.417	13.993	-1.8313	8.54597e-07	2.68897e-06	Down
Seita.2G229700	Mutant	WT	0.442	0.316	1.15	1.169	3.151	4.399	-2.14431	0.00228677	0.0042609	Down
Seita.2G230100	Mutant	WT	1.774	2.962	1.69	8.719	9.394	6.143	-1.90277	0.00033407	0.000715717	Down
Seita.2G231000	Mutant	WT	0.95	0.8	0.799	4.704	1.974	3.209	-1.93162	0.000294999	0.000637441	Down
Seita.2G231100	Mutant	WT	7.423	7.913	9.784	111.829	60.991	97.512	-3.39784	7.5179e-32	2.56913e-30	Down
Seita.2G231400	Mutant	WT	7.262	7.49	12.257	1.645	3.255	2.67	1.87171	3.44052e-07	1.13614e-06	Up
Seita.2G231900	Mutant	WT	3.626	3.483	2.603	8.326	6.859	7.176	-1.18189	1.20903e-05	3.23564e-05	Down
Seita.2G232100	Mutant	WT	2.377	1.348	0.631	24.098	17.073	22.137	-3.84395	5.31915e-19	6.23954e-18	Down
Seita.2G232800	Mutant	WT	2.308	2.753	2.805	7.037	7.004	6.509	-1.35765	1.81467e-06	5.45811e-06	Down
Seita.2G233400	Mutant	WT	3.276	2.815	2.064	9.975	8.701	8.929	-1.73724	7.10353e-13	4.5849e-12	Down
Seita.2G233900	Mutant	WT	3.005	2.486	2.101	5.057	5.107	5.928	-1.05921	2.87321e-06	8.42594e-06	Down
Seita.2G234200	Mutant	WT	36.909	41.5	54.577	19.931	22.284	14.847	1.25189	3.06095e-07	1.01902e-06	Up
Seita.2G235000	Mutant	WT	36.74	26.637	26.839	135.277	112.067	89.463	-1.8764	7.78106e-18	8.16425e-17	Down
Seita.2G235200	Mutant	WT	10.183	6.128	5.026	17.406	29.244	29.284	-1.80777	1.80366e-07	6.19007e-07	Down
Seita.2G235400	Mutant	WT	11.574	9.084	9.29	1.728	1.176	1.206	2.88512	1.73729e-15	1.46151e-14	Up
Seita.2G235800	Mutant	WT	12.383	7.705	5.323	22.129	15.754	22.633	-1.23179	0.000420709	0.000886686	Down
Seita.2G236000	Mutant	WT	50.202	56.372	45.471	9.678	8.128	8.634	2.54815	2.0511e-56	3.29439e-54	Up
Seita.2G236100	Mutant	WT	36.294	31.925	35.164	8.756	8.693	8.153	2.04158	2.00262e-51	2.34914e-49	Up
Seita.2G236300	Mutant	WT	15.091	18.179	17.74	0.364	0.588	0.117	5.62337	2.51228e-44	1.97949e-42	Up
Seita.2G236400	Mutant	WT	4.605	2.506	4.553	17.93	15.528	15.121	-2.02654	5.49194e-13	3.58237e-12	Down
Seita.2G237300	Mutant	WT	25.328	27.552	23.724	122.478	110.826	134.242	-2.23664	7.18984e-59	1.48638e-56	Down
Seita.2G237800	Mutant	WT	18.343	16.828	20.403	46.4	41.823	51.509	-1.3005	3.48948e-15	2.83945e-14	Down
Seita.2G237900	Mutant	WT	5.755	4.817	3.424	11.783	8.244	12.27	-1.18476	4.23607e-05	0.000104513	Down
Seita.2G238000	Mutant	WT	3.765	3.558	5.405	1.988	0.378	0.339	2.2552	0.00254292	0.00470169	Up
Seita.2G238400	Mutant	WT	0.107	0.128	0.717	0.279	2.875	2.897	-2.61153	0.01185	0.0193727	Down
Seita.2G238800	Mutant	WT	11.779	9.411	7.361	2.285	5.763	5.223	1.13195	0.00371607	0.00667742	Up
Seita.2G239000	Mutant	WT	0.4	0.239	0.027	1.054	2.365	2.093	-3.03717	0.000180019	0.000401451	Down
Seita.2G239200	Mutant	WT	15.202	9.868	7.61	25.162	22.912	19.147	-1.01937	0.000290194	0.000627511	Down
Seita.2G239500	Mutant	WT	1.294	1.672	3.185	0.272	0.159	0.213	3.28479	7.62464e-07	2.41252e-06	Up
Seita.2G239600	Mutant	WT	1.316	1.032	0.792	1.8	2.865	2.741	-1.21215	0.00369742	0.00664904	Down
Seita.2G240300	Mutant	WT	53.516	66.965	68.999	12.776	14.139	11.028	2.34996	3.98032e-39	2.24014e-37	Up
Seita.2G240500	Mutant	WT	0.315	0.164	0.319	0.651	1.389	1.323	-2.03374	0.00033968	0.000726842	Down
Seita.2G241800	Mutant	WT	20.584	19.066	28.351	73.82	131.833	127.574	-2.26051	5.46568e-16	4.8194e-15	Down
Seita.2G242200	Mutant	WT	3.626	2.672	4.072	11.812	9.734	12.546	-1.68494	2.63696e-12	1.60524e-11	Down
Seita.2G242400	Mutant	WT	4.466	2.914	4.822	18.506	17.788	23.099	-2.2495	6.25032e-18	6.61824e-17	Down
Seita.2G242700	Mutant	WT	18.442	12.177	11.446	77.243	69.094	58.991	-2.26369	2.64988e-22	4.16324e-21	Down
Seita.2G243000	Mutant	WT	20.572	25.557	22.57	1.901	2.728	1.228	3.58136	2.10051e-34	8.66772e-33	Up
Seita.2G243500	Mutant	WT	16.436	21.955	20.041	7.915	6.663	6.929	1.4695	3.21676e-15	2.62778e-14	Up
Seita.2G243700	Mutant	WT	1.046	0.992	0.697	1.93	1.975	1.746	-1.02515	0.000195845	0.00043424	Down
Seita.2G245500	Mutant	WT	1.087	1.16	0.586	4.771	5.711	3.777	-2.31342	6.14254e-12	3.59463e-11	Down
Seita.2G245800	Mutant	WT	0.156	0.031	0.025	1.84	1.117	1.181	-4.25425	1.67481e-07	5.77443e-07	Down
Seita.2G246500	Mutant	WT	6.307	7.734	7.863	4.994	2.573	3.409	1.02313	0.000651411	0.0013271	Up
Seita.2G247200	Mutant	WT	0.94	1.285	1.141	0.323	0.358	0.305	1.79973	8.34393e-06	2.28787e-05	Up
Seita.2G247600	Mutant	WT	1.46	2.46	0.491	4.304	9.289	9.436	-2.37352	0.000270245	0.00058766	Down
Seita.2G247900	Mutant	WT	18.304	19.387	18.522	8.421	7.896	5.944	1.36329	1.46203e-13	1.0115e-12	Up
Seita.2G248500	Mutant	WT	2.129	1.247	1.395	14.302	12.079	11.152	-2.94858	1.21679e-29	3.51406e-28	Down
Seita.2G248700	Mutant	WT	4.14	2.084	3.145	35.046	12.35	16.324	-2.74121	1.17931e-09	5.30918e-09	Down
Seita.2G249200	Mutant	WT	0.716	0.444	0.655	6.927	6.064	2.804	-3.0898	8.13213e-11	4.20086e-10	Down
Seita.2G249600	Mutant	WT	20.367	24.045	25.882	10.524	4.42	5.883	1.78064	4.11896e-07	1.34591e-06	Up
Seita.2G249700	Mutant	WT	6.06	4.427	4.366	10.348	12.726	17.595	-1.42656	1.81265e-07	6.21989e-07	Down
Seita.2G250200	Mutant	WT	8.208	10.806	12.158	21.078	24.112	28.135	-1.20269	2.17274e-07	7.38393e-07	Down
Seita.2G250300	Mutant	WT	2.194	1.428	1.331	18.527	11.665	15.394	-3.17705	3.71104e-21	5.26046e-20	Down
Seita.2G250600	Mutant	WT	5.831	6.046	4.626	11.729	10.802	12.244	-1.05164	3.55591e-10	1.7037e-09	Down
Seita.2G251700	Mutant	WT	6.804	3.27	1.401	6.998	9.817	21.183	-1.70982	0.00400971	0.00715212	Down
Seita.2G252400	Mutant	WT	0.414	0.7	0.066	1.533	1.37	2.014	-2.05675	0.00810501	0.0136886	Down
Seita.2G252800	Mutant	WT	8.038	10.089	8.804	4.65	3.177	3.442	1.28103	3.05184e-07	1.01631e-06	Up
Seita.2G253000	Mutant	WT	91.279	118.538	114.323	40.277	46.135	40.732	1.37966	3.50242e-18	3.80492e-17	Up
Seita.2G253200	Mutant	WT	94.134	116.48	91.882	39.929	61.062	45.672	1.07233	2.68463e-07	9.00773e-07	Up
Seita.2G253400	Mutant	WT	18.672	17.1	17.473	2.05	2.431	1.911	3.08929	2.81511e-55	4.35404e-53	Up
Seita.2G253700	Mutant	WT	5.705	6.584	5.999	2.374	0.992	0.798	2.15566	2.76567e-06	8.1311e-06	Up
Seita.2G254300	Mutant	WT	35.561	35.378	51.94	17.56	11.338	9.892	1.693	7.23304e-09	2.96071e-08	Up
Seita.2G254400	Mutant	WT	33.772	31.034	75.303	28.239	14.114	13.61	1.35776	0.00171747	0.00326334	Up
Seita.2G255500	Mutant	WT	0.337	0.101	0.161	4.144	1.93	2.252	-3.76445	1.2067e-10	6.11552e-10	Down
Seita.2G255800	Mutant	WT	1.176	2.027	1.495	5.499	8.942	12.999	-2.52175	7.83784e-08	2.81773e-07	Down
Seita.2G256000	Mutant	WT	0.191	0.137	0.401	0.65	1.729	1.816	-2.47143	0.00137181	0.00264383	Down
Seita.2G256100	Mutant	WT	4.518	5.657	3.726	15.086	31.042	35.51	-2.52796	1.24502e-12	7.83959e-12	Down
Seita.2G256900	Mutant	WT	8.591	10.025	9.468	4.34	4.621	4.49	1.08999	9.4337e-10	4.29609e-09	Up
Seita.2G257500	Mutant	WT	35.976	12.166	12.817	67.739	60.233	76.647	-1.72871	1.98568e-05	5.13895e-05	Down
Seita.2G258400	Mutant	WT	31.931	22.631	21.579	52.897	53.238	62.446	-1.12198	5.92339e-09	2.45057e-08	Down
Seita.2G258500	Mutant	WT	59.457	46.484	40.34	100.163	103.005	112.083	-1.08331	2.55858e-10	1.24937e-09	Down
Seita.2G258900	Mutant	WT	1.609	2.266	0.905	14.74	58.074	41.924	-4.56347	2.50231e-19	3.04832e-18	Down
Seita.2G259000	Mutant	WT	0.699	1.631	0.697	7.304	4.596	5.82	-2.53662	1.19896e-08	4.78028e-08	Down
Seita.2G259500	Mutant	WT	85.779	115.409	108.331	20.871	24.041	19.167	2.30175	8.45897e-36	3.83131e-34	Up
Seita.2G259900	Mutant	WT	163.388	183.859	168.684	95.632	84.137	80.186	1.01604	1.79468e-15	1.50494e-14	Up
Seita.2G260300	Mutant	WT	50.984	53.435	56.228	19.083	19.977	13.539	1.63927	4.41262e-16	3.94247e-15	Up
Seita.2G261100	Mutant	WT	190.61	153.444	144.27	281.739	383.259	355.206	-1.03716	3.44528e-09	1.46214e-08	Down
Seita.2G261300	Mutant	WT	1.62	1.45	1.463	1.693	2.423	5.252	-1.01834	0.0328684	0.0492424	Down
Seita.2G261600	Mutant	WT	23.718	18.623	13.306	52.509	35.943	34.312	-1.12092	0.000453406	0.000950513	Down
Seita.2G262300	Mutant	WT	0.161	0.144	0.026	1.635	1.006	1.552	-3.66398	2.45465e-09	1.06158e-08	Down
Seita.2G262500	Mutant	WT	12.28	10.427	10.396	133.03	112.304	136.949	-3.50237	7.80935e-100	1.16471e-96	Down
Seita.2G262800	Mutant	WT	200.348	275.435	225.469	69.748	77.395	64.231	1.75838	1.05436e-23	1.86884e-22	Up
Seita.2G262900	Mutant	WT	313.569	421.855	331.287	90.393	110.516	94.551	1.88022	1.39568e-27	3.42041e-26	Up
Seita.2G263000	Mutant	WT	34.988	21.527	19.581	115.528	100.851	89.508	-1.98499	2.22991e-15	1.84984e-14	Down
Seita.2G263300	Mutant	WT	85.804	81.549	74.168	31.931	34.221	28.727	1.37439	1.25843e-27	3.09495e-26	Up
Seita.2G263700	Mutant	WT	15.382	14.164	10.361	41.375	45.664	53.195	-1.78908	3.97055e-19	4.73744e-18	Down
Seita.2G263800	Mutant	WT	26.041	16.884	19.94	43.981	59.351	70.898	-1.44377	4.74508e-09	1.98393e-08	Down
Seita.2G264000	Mutant	WT	16.432	10.954	10.929	38.629	25.791	27.737	-1.24276	2.56245e-06	7.56027e-06	Down
Seita.2G264100	Mutant	WT	8.558	11.56	10.056	2.911	2.099	2.106	2.1079	2.95186e-13	1.98566e-12	Up
Seita.2G265300	Mutant	WT	1.131	1.101	1.249	0.084	0.066	0.059	4.08084	4.6504e-08	1.72194e-07	Up
Seita.2G266700	Mutant	WT	5.186	4.997	5.069	20.177	15.993	25.394	-1.9858	1.2635e-13	8.81748e-13	Down
Seita.2G266800	Mutant	WT	70.111	87.158	69.176	13.382	12.761	11.443	2.61714	1.17984e-50	1.34618e-48	Up
Seita.2G266900	Mutant	WT	38.24	33.61	29.049	77.158	80.822	69.398	-1.14714	3.00592e-14	2.23517e-13	Down
Seita.2G267100	Mutant	WT	1.363	2.135	1.381	0.161	0.188	0	3.8407	8.96571e-06	2.44679e-05	Up
Seita.2G267400	Mutant	WT	1292.15	1571.84	1309.73	413.921	505.88	436.279	1.64968	6.88424e-30	2.03314e-28	Up
Seita.2G268500	Mutant	WT	5.569	3.024	3.882	18.899	21.737	22.207	-2.30305	3.48334e-18	3.78616e-17	Down
Seita.2G269400	Mutant	WT	60.49	70.589	49.411	6.089	5.536	4.084	3.5469	5.20579e-55	7.84012e-53	Up
Seita.2G270400	Mutant	WT	1.968	2.753	1.482	3.123	11.552	10.696	-2.00651	9.37917e-05	0.000219106	Down
Seita.2G271200	Mutant	WT	0.1	0.04	0.047	0.487	0.458	0.739	-3.13541	2.11248e-05	5.44484e-05	Down
Seita.2G273300	Mutant	WT	91.335	116.343	109.07	40.963	41.656	37.788	1.42412	7.00281e-22	1.06885e-20	Up
Seita.2G274700	Mutant	WT	144.637	192.568	161.498	47.03	57.978	36.795	1.84262	7.66978e-17	7.32594e-16	Up
Seita.2G275600	Mutant	WT	10.875	7.954	6.601	18.696	19.963	21.778	-1.22494	6.27695e-08	2.28731e-07	Down
Seita.2G275700	Mutant	WT	3.467	1.034	1.377	6.283	7.811	4.86	-1.65923	0.00883371	0.0147996	Down
Seita.2G276700	Mutant	WT	7.258	4.636	5.608	15.037	14.64	14.781	-1.31781	3.627e-11	1.95943e-10	Down
Seita.2G277400	Mutant	WT	0.591	0.932	0.6	3.1	5.216	6.356	-2.76686	1.83342e-12	1.13528e-11	Down
Seita.2G278000	Mutant	WT	0.927	0.94	0.905	0.329	0.256	0.596	1.25548	0.0169653	0.0269279	Up
Seita.2G278300	Mutant	WT	8.456	5.094	3.551	61.877	16.906	19.593	-2.50764	1.89034e-06	5.67102e-06	Down
Seita.2G279200	Mutant	WT	4.27	5.865	4.285	0	0.107	0	7.21626	4.07048e-15	3.29042e-14	Up
Seita.2G279300	Mutant	WT	3.462	2.753	2.475	1.091	1.019	1.028	1.49406	0.000487847	0.0010172	Up
Seita.2G279400	Mutant	WT	303.139	348.134	392.619	126.036	126.178	107.544	1.56646	1.44771e-22	2.32525e-21	Up
Seita.2G281600	Mutant	WT	7.832	6.764	9.077	13.209	14.726	21.265	-1.02421	8.51043e-05	0.000200088	Down
Seita.2G281700	Mutant	WT	15.67	13.855	20.47	52.074	58.186	71.277	-1.82818	4.00188e-16	3.59704e-15	Down
Seita.2G282200	Mutant	WT	20.584	20.772	42.781	4.92	7.218	8.391	2.07137	5.28875e-09	2.2033e-08	Up
Seita.2G282400	Mutant	WT	23.351	20.541	20.576	35.301	90.181	84.068	-1.67207	1.06667e-06	3.31135e-06	Down
Seita.2G282600	Mutant	WT	0.071	0.254	0.474	1.074	1.527	2.353	-2.58769	0.000804494	0.00161766	Down
Seita.2G282700	Mutant	WT	13.453	9.286	9.207	39.853	36.031	36.222	-1.78591	5.60872e-19	6.54978e-18	Down
Seita.2G282800	Mutant	WT	25.965	33.079	33.903	10.592	9.426	6.929	1.81498	4.59584e-15	3.69365e-14	Up
Seita.2G282900	Mutant	WT	0.637	0.703	1.057	3.144	3.279	4.411	-2.13976	2.95619e-09	1.26486e-08	Down
Seita.2G283500	Mutant	WT	10.284	10.048	7.324	26.937	19.597	13.779	-1.10219	0.000119699	0.000274802	Down
Seita.2G283800	Mutant	WT	3.968	3.126	3.612	79.964	50.552	54.093	-4.08044	2.55315e-64	7.50841e-62	Down
Seita.2G284000	Mutant	WT	28.685	19.28	12.196	63.634	96.076	107.688	-2.13056	2.08168e-10	1.02804e-09	Down
Seita.2G284200	Mutant	WT	38.751	38.9	35.107	80.889	83.364	100.858	-1.20644	2.06978e-19	2.5377e-18	Down
Seita.2G284300	Mutant	WT	0.121	0	0	2.461	1.069	4.254	-5.94246	8.44175e-06	2.31348e-05	Down
Seita.2G284500	Mutant	WT	0.315	1.332	0.437	2.193	6.477	7.792	-2.96195	1.26781e-05	3.38212e-05	Down
Seita.2G284700	Mutant	WT	15.134	18.033	13.353	1.578	1.44	1.193	3.4904	1.02846e-59	2.26045e-57	Up
Seita.2G285100	Mutant	WT	20.156	19.718	21.284	7.074	11.963	7.404	1.24056	1.5801e-06	4.79123e-06	Up
Seita.2G285600	Mutant	WT	5.881	4.225	1.561	24.958	25.921	33.198	-2.83194	3.63264e-11	1.96196e-10	Down
Seita.2G286100	Mutant	WT	20.158	15.733	25.118	85.204	93.252	95.172	-2.13395	2.07827e-25	4.28374e-24	Down
Seita.2G286400	Mutant	WT	1.33	2.346	1.478	7.751	9.261	14.883	-2.60596	2.21535e-12	1.35769e-11	Down
Seita.2G286500	Mutant	WT	0.333	0.331	0.247	0.978	1.346	1.317	-1.97733	3.82278e-06	1.09884e-05	Down
Seita.2G286900	Mutant	WT	9.551	10.988	8.357	30.236	27.715	31.176	-1.60146	1.76679e-22	2.81393e-21	Down
Seita.2G287000	Mutant	WT	12.093	11.757	7.292	53.27	71.26	80.232	-2.69371	5.17388e-26	1.12532e-24	Down
Seita.2G288100	Mutant	WT	27.471	38.093	40.151	13.934	11.429	8.102	1.68865	1.3312e-09	5.95194e-09	Up
Seita.2G289100	Mutant	WT	1.18	1.536	0.409	5.503	5.061	6.052	-2.39805	2.62294e-07	8.81348e-07	Down
Seita.2G289200	Mutant	WT	16.658	11.166	18.35	4.6	5.215	3.874	1.78431	1.08786e-11	6.21804e-11	Up
Seita.2G289700	Mutant	WT	118.147	131.333	103.084	58.115	58.264	52.249	1.08987	6.35785e-15	5.05337e-14	Up
Seita.2G289900	Mutant	WT	5.423	4.685	1.872	14.22	12.534	14.95	-1.78131	2.36588e-06	7.00703e-06	Down
Seita.2G290000	Mutant	WT	63.573	74.816	52.634	4.853	9.277	4.904	3.3554	1.77025e-29	5.04267e-28	Up
Seita.2G290100	Mutant	WT	26.441	29.311	30.306	14.327	10.671	8.918	1.37049	5.2052e-10	2.45172e-09	Up
Seita.2G290300	Mutant	WT	7.124	7.894	12.546	3.521	2.873	3.077	1.57351	1.28867e-06	3.95116e-06	Up
Seita.2G290500	Mutant	WT	0.767	0.208	0.748	3.858	3.926	2.848	-2.5868	1.06236e-07	3.75268e-07	Down
Seita.2G290600	Mutant	WT	13.545	12.869	13.006	2.607	2.31	2.47	2.44156	4.47872e-54	6.27623e-52	Up
Seita.2G290900	Mutant	WT	171.534	209.357	165.377	83.098	79.08	72.007	1.24834	1.71276e-16	1.58522e-15	Up
Seita.2G291000	Mutant	WT	6.982	4.641	4.674	33.887	21.819	21.017	-2.21152	6.81117e-15	5.3911e-14	Down
Seita.2G291200	Mutant	WT	70.153	78.516	76.864	13.121	14.139	13.319	2.50334	5.21181e-85	4.53428e-82	Up
Seita.2G291300	Mutant	WT	16.776	8.622	7.014	44.847	49.25	69.044	-2.31018	5.8e-11	3.05664e-10	Down
Seita.2G292200	Mutant	WT	96.113	105.648	106.62	55.671	53.284	44.032	1.03927	1.97355e-12	1.21664e-11	Up
Seita.2G292300	Mutant	WT	132.506	171.213	165.095	14.935	20.088	13.863	3.2919	1.49751e-57	2.62757e-55	Up
Seita.2G292600	Mutant	WT	12.298	12.61	13.7	4.024	3.54	3.052	1.89012	3.35978e-24	6.28604e-23	Up
Seita.2G293600	Mutant	WT	2.939	2.389	12.619	0.295	0.631	0.489	3.71254	1.78592e-07	6.13624e-07	Up
Seita.2G294400	Mutant	WT	1.991	1.239	1.031	6.137	2.149	3.04	-1.39149	0.0118921	0.0194369	Down
Seita.2G294900	Mutant	WT	256.57	311.197	252.487	84.353	79.045	75.014	1.80929	5.40142e-38	2.81251e-36	Up
Seita.2G295700	Mutant	WT	5.912	3.526	3.287	10.48	17.94	16.819	-1.80037	0.000274409	0.00059597	Down
Seita.2G297100	Mutant	WT	87.003	82.611	79.656	15.444	20.4	9.105	2.49819	3.70751e-18	4.01727e-17	Up
Seita.2G297600	Mutant	WT	56.913	80.6	64.437	33.502	30.949	27.244	1.16644	1.49889e-09	6.65466e-09	Up
Seita.2G298100	Mutant	WT	103.145	105.663	103.505	9.395	11.089	6.506	3.56105	3.33941e-62	8.82619e-60	Up
Seita.2G298200	Mutant	WT	4.663	5.82	4.218	1.796	0.905	2.008	1.66423	4.73185e-06	1.34295e-05	Up
Seita.2G298400	Mutant	WT	0.519	0.196	0.104	0.878	0.874	1.271	-1.86405	0.0102339	0.0169201	Down
Seita.2G298500	Mutant	WT	7.934	11.342	8.758	4.907	4.037	4.209	1.11721	7.02829e-07	2.23705e-06	Up
Seita.2G300300	Mutant	WT	1400.19	1726.67	1632.49	137.069	192.149	105.458	3.48156	5.51884e-47	5.14434e-45	Up
Seita.2G300600	Mutant	WT	25.829	30.591	30.108	2.543	3.492	2.087	3.44409	1.41274e-52	1.79866e-50	Up
Seita.2G301400	Mutant	WT	485.529	526.257	481.902	112.311	106.008	104.04	2.23904	3.91474e-104	7.43088e-101	Up
Seita.2G302100	Mutant	WT	0.458	0.7	0.409	1.083	4.329	4.718	-2.66595	4.00143e-06	1.14703e-05	Down
Seita.2G302200	Mutant	WT	1.425	1.175	2.314	0.266	0.543	0.174	2.36328	3.2389e-05	8.12643e-05	Up
Seita.2G302400	Mutant	WT	1.67	0.756	1.647	6.424	4.13	7.465	-2.10831	7.81192e-06	2.15047e-05	Down
Seita.2G302700	Mutant	WT	1.199	1.409	0.883	0.653	0.281	0.162	1.68826	0.00609074	0.0105216	Up
Seita.2G303400	Mutant	WT	17.536	20.031	18.333	4.737	5.816	5.24	1.85252	7.65112e-37	3.67254e-35	Up
Seita.2G303800	Mutant	WT	61.458	73.492	61.581	39.265	30.309	29.711	1.01138	6.85134e-09	2.81385e-08	Up
Seita.2G304100	Mutant	WT	127.773	165.462	157.638	24.268	20.193	15.515	2.93825	4.9008e-41	3.0915e-39	Up
Seita.2G304500	Mutant	WT	45.803	53.239	44.26	5.342	7.635	3.172	3.17797	3.63016e-24	6.74957e-23	Up
Seita.2G304600	Mutant	WT	22.473	25.282	20.765	9.846	8.165	8.316	1.40412	1.81969e-14	1.38568e-13	Up
Seita.2G304800	Mutant	WT	1.124	0.616	0.666	3.532	2.58	2.975	-1.89019	2.16127e-06	6.43207e-06	Down
Seita.2G305100	Mutant	WT	24.122	26.201	25.961	4.67	3.704	1.566	2.96615	9.46456e-15	7.3849e-14	Up
Seita.2G305900	Mutant	WT	44.829	54.815	55.092	97.351	119.212	146.648	-1.20092	1.34837e-09	6.02351e-09	Down
Seita.2G306100	Mutant	WT	6.687	8.773	6.731	2.56	3.977	4.308	1.06153	0.000125855	0.000287921	Up
Seita.2G306200	Mutant	WT	84.39	101.685	83.44	7.881	10.529	6.897	3.441	1.05146e-65	3.43037e-63	Up
Seita.2G306300	Mutant	WT	0.65	1.772	1.703	0.11	0.051	0.069	4.18317	5.06413e-08	1.86983e-07	Up
Seita.2G306800	Mutant	WT	12.199	16.909	3.93	29.725	47.143	45.081	-1.86371	6.41393e-05	0.000154218	Down
Seita.2G307900	Mutant	WT	5.287	3.653	3.371	16.821	26.753	32.253	-2.59651	2.78961e-16	2.54132e-15	Down
Seita.2G308600	Mutant	WT	277.604	332.542	308.576	115.078	185.183	129.111	1.12649	1.54961e-07	5.37205e-07	Up
Seita.2G308700	Mutant	WT	43.625	52.239	45.007	10.086	19.027	12.071	1.80396	1.78704e-11	1.00278e-10	Up
Seita.2G308800	Mutant	WT	13.67	15.083	16.053	5.381	5.2	4.109	1.63758	1.83963e-17	1.87008e-16	Up
Seita.2G310200	Mutant	WT	15.807	18.293	14.492	7.553	5.687	7.098	1.27969	1.83822e-09	8.05667e-09	Up
Seita.2G310400	Mutant	WT	7.134	7.392	7.152	3.386	3.011	2.981	1.23467	2.75098e-10	1.33645e-09	Up
Seita.2G310800	Mutant	WT	1.029	1.287	1.123	0.596	0.256	0.263	1.64283	0.000951775	0.00188692	Up
Seita.2G310900	Mutant	WT	9.786	7.031	12.149	32.447	17.426	18.111	-1.20175	0.000371102	0.000788743	Down
Seita.2G311500	Mutant	WT	34.088	35.372	28.982	3.854	5.891	2.177	3.07394	9.2268e-19	1.05971e-17	Up
Seita.2G311600	Mutant	WT	25.585	26.047	26.05	47.259	62.528	49.616	-1.0085	1.44555e-09	6.43698e-09	Down
Seita.2G312000	Mutant	WT	36.622	44.47	34.071	10.339	12.12	9.955	1.85606	3.24016e-27	7.71432e-26	Up
Seita.2G312200	Mutant	WT	37.75	41.077	37.349	19.865	14.017	13.795	1.31024	9.98448e-11	5.1047e-10	Up
Seita.2G312700	Mutant	WT	8.168	4.905	8.179	21.835	26.52	31.072	-1.87096	1.94882e-12	1.20353e-11	Down
Seita.2G313100	Mutant	WT	15.323	10.623	12.387	27.987	25.318	28.539	-1.06693	1.90874e-08	7.41757e-08	Down
Seita.2G313200	Mutant	WT	8.573	8.005	5.325	11.402	21.365	24.307	-1.35691	6.46528e-05	0.000155274	Down
Seita.2G313300	Mutant	WT	21.111	14.125	16.038	11.628	3.781	3.754	1.44093	0.00229767	0.00427892	Up
Seita.2G313400	Mutant	WT	7.647	5.719	3.84	9.898	26.837	27.297	-1.87204	1.41495e-05	3.74926e-05	Down
Seita.2G313800	Mutant	WT	154.288	36.686	33.577	514.929	252.185	265.168	-2.1889	0.0088444	0.014814	Down
Seita.2G314100	Mutant	WT	2.236	2.747	2.45	0.947	0.737	0.925	1.53369	2.38512e-05	6.10384e-05	Up
Seita.2G314200	Mutant	WT	1.061	1.032	0.266	0.106	0.062	0.11	3.09335	0.000593049	0.00121723	Up
Seita.2G314300	Mutant	WT	1.911	2.235	1.607	0.567	0.538	0.63	1.75157	7.61808e-05	0.000180572	Up
Seita.2G314400	Mutant	WT	4.789	5.924	4.099	0.713	0.783	0.176	3.17679	6.8844e-09	2.82631e-08	Up
Seita.2G314800	Mutant	WT	2.905	0.981	1.519	32.62	17.391	24.779	-3.76538	1.10181e-19	1.37924e-18	Down
Seita.2G315500	Mutant	WT	14.868	13.082	11.644	36.432	34.727	37.573	-1.43205	1.91203e-28	5.02178e-27	Down
Seita.2G315700	Mutant	WT	28.873	20.886	23.947	65.976	63.989	73.957	-1.44144	3.97627e-19	4.74155e-18	Down
Seita.2G315800	Mutant	WT	44.554	45.171	44.649	7.106	6.255	4.916	2.90463	1.54687e-58	3.01856e-56	Up
Seita.2G316600	Mutant	WT	8.899	10.122	12.545	6.525	4.154	3.979	1.13534	3.95804e-05	9.8117e-05	Up
Seita.2G317300	Mutant	WT	659.849	802.657	654.843	180.995	210.286	181.914	1.91267	2.26459e-41	1.44601e-39	Up
Seita.2G317500	Mutant	WT	3.044	3.318	3.11	1.449	1.112	1.387	1.2861	9.58348e-07	2.99547e-06	Up
Seita.2G318200	Mutant	WT	0.397	0.332	0.076	1.126	1.577	1.375	-2.33356	0.00115239	0.00225194	Down
Seita.2G318300	Mutant	WT	58.937	70.961	65.377	29.648	28.397	22.806	1.29978	7.90919e-14	5.63247e-13	Up
Seita.2G319100	Mutant	WT	9.348	8.084	9.948	2.136	3.696	3.854	1.53343	1.65751e-05	4.34347e-05	Up
Seita.2G319400	Mutant	WT	561.226	686.34	560.778	200.894	243.118	207.35	1.50078	1.04565e-23	1.85499e-22	Up
Seita.2G320200	Mutant	WT	0.45	0.39	0.039	1.817	1.263	2.387	-2.63317	0.00106866	0.00210091	Down
Seita.2G321400	Mutant	WT	3.974	4.175	4.517	1.723	1.247	1.335	1.5815	3.32508e-07	1.09976e-06	Up
Seita.2G322900	Mutant	WT	22.349	27.434	25.043	7.959	8.361	8.092	1.64422	8.24704e-33	2.99997e-31	Up
Seita.2G323100	Mutant	WT	0.757	1.762	0.515	0.954	5.923	5.347	-1.98859	0.00934602	0.0155867	Down
Seita.2G323200	Mutant	WT	10.841	10.567	8.19	18.124	21.882	24.725	-1.10458	5.15636e-05	0.000125777	Down
Seita.2G323300	Mutant	WT	11.121	7.474	5.374	22.657	22.123	25.807	-1.53627	6.66935e-07	2.12795e-06	Down
Seita.2G323800	Mutant	WT	3.929	4.153	4.266	12.695	31.555	33.613	-2.62599	2.77807e-11	1.52167e-10	Down
Seita.2G324200	Mutant	WT	14.5	9.314	7.758	37.041	39.881	55.864	-2.04924	3.96815e-13	2.6345e-12	Down
Seita.2G324500	Mutant	WT	4.949	3.441	2.109	10.321	7.271	9.72	-1.35978	9.71114e-05	0.000226506	Down
Seita.2G324600	Mutant	WT	0.306	0.182	0.073	2.167	1.623	2.287	-3.4229	2.46911e-10	1.20766e-09	Down
Seita.2G324700	Mutant	WT	2.24	2.442	2.188	0.052	0.885	0.027	2.8723	0.00716005	0.0122206	Up
Seita.2G325000	Mutant	WT	6.721	3.329	5.863	16.855	8.611	8.003	-1.04597	0.016893	0.0268293	Down
Seita.2G325300	Mutant	WT	1.012	1.097	1.227	0.319	0.575	0.607	1.18801	0.0202404	0.0316355	Up
Seita.2G325500	Mutant	WT	7.275	5.377	4.974	15.833	19.509	20.484	-1.63773	1.85261e-15	1.54918e-14	Down
Seita.2G325600	Mutant	WT	61.206	79.424	77.594	24.998	17.756	17.169	1.89251	6.01933e-18	6.38894e-17	Up
Seita.2G325800	Mutant	WT	186.127	200.698	168.3	20.556	31.222	13.917	3.10567	4.11887e-27	9.71369e-26	Up
Seita.2G326500	Mutant	WT	43.277	55.095	42.862	5.332	7.759	4.255	3.05422	2.9629e-32	1.03281e-30	Up
Seita.2G327600	Mutant	WT	11.151	15.553	13.662	3.566	3.746	2.403	2.08362	1.50129e-15	1.27168e-14	Up
Seita.2G328700	Mutant	WT	42.867	44.926	53.001	15.329	12.228	11.53	1.87722	1.09653e-23	1.94194e-22	Up
Seita.2G329100	Mutant	WT	13.563	6.742	8.618	41.139	48.639	46.973	-2.20623	2.25506e-07	7.64625e-07	Down
Seita.2G329200	Mutant	WT	21.934	26.407	26.627	2.594	3.15	1.713	3.36023	1.81152e-39	1.03629e-37	Up
Seita.2G329700	Mutant	WT	12.894	11.398	9.501	7.351	5.755	3.666	1.03375	0.000621545	0.00127134	Up
Seita.2G330700	Mutant	WT	1.992	1.605	1.677	4.305	4.054	4.403	-1.24671	2.49224e-07	8.40544e-07	Down
Seita.2G330800	Mutant	WT	0.44	0.375	0.759	2.159	1.965	6.904	-2.76946	7.19627e-06	1.99255e-05	Down
Seita.2G331000	Mutant	WT	15.356	18.968	17.319	6.789	7.219	5.882	1.40481	2.21798e-17	2.2416e-16	Up
Seita.2G332700	Mutant	WT	1.923	0.328	0.786	4.727	1.637	6.253	-2.02975	0.00872832	0.0146442	Down
Seita.2G332900	Mutant	WT	41.155	46.994	46.766	9.396	10.507	7.849	2.31042	1.13509e-43	8.4045e-42	Up
Seita.2G333000	Mutant	WT	29.934	34.751	31.856	5.005	4.621	3.44	2.91249	9.12366e-54	1.27001e-51	Up
Seita.2G333400	Mutant	WT	2.138	0.898	0.463	4.524	3.484	3.798	-1.73859	0.00151958	0.0029101	Down
Seita.2G333600	Mutant	WT	137.157	151.893	135.196	72.661	66.926	64.223	1.08406	6.17214e-18	6.54516e-17	Up
Seita.2G333900	Mutant	WT	8.668	8.388	8.781	21.432	20.666	21.772	-1.27743	4.83099e-14	3.50734e-13	Down
Seita.2G334500	Mutant	WT	25.489	29.188	25.685	10.577	16.371	11.745	1.08381	1.52504e-06	4.63505e-06	Up
Seita.2G335000	Mutant	WT	0.325	0.347	0.237	0.922	0.765	0.864	-1.47041	8.89376e-06	2.42874e-05	Down
Seita.2G335100	Mutant	WT	0.574	0.382	0.216	1.501	1.384	1.809	-1.98269	4.57888e-06	1.30184e-05	Down
Seita.2G335500	Mutant	WT	7.793	9.061	8.524	29.968	31.385	32.7	-1.86295	9.06711e-39	4.98214e-37	Down
Seita.2G335600	Mutant	WT	131.901	166.761	378.198	53.622	36.904	15.373	2.71133	8.30857e-08	2.97723e-07	Up
Seita.2G335900	Mutant	WT	5.764	7.163	1.316	38.09	52.209	72.783	-3.50057	4.98718e-11	2.64766e-10	Down
Seita.2G336400	Mutant	WT	0	0	0	3.41	0.07	1.377	-8.03571	9.84167e-06	2.66564e-05	Down
Seita.2G338000	Mutant	WT	405.452	206.446	474.57	1187.42	1157.58	1361.34	-1.74025	7.54314e-09	3.08462e-08	Down
Seita.2G338700	Mutant	WT	0.416	0.305	1.068	2.088	2.119	2.344	-1.82365	0.00161142	0.00307694	Down
Seita.2G338900	Mutant	WT	3.259	3.384	2.071	10.899	4.862	4.718	-1.21487	0.011834	0.019348	Down
Seita.2G339100	Mutant	WT	30.655	38.585	38.457	15.309	16.025	13.463	1.29475	1.99895e-14	1.51554e-13	Up
Seita.2G339500	Mutant	WT	1.634	1.787	1.298	5.64	2.525	2.965	-1.21621	0.00138701	0.00267098	Down
Seita.2G340100	Mutant	WT	1.393	1.32	0.82	2.711	3.164	2.149	-1.16307	0.00536948	0.00936161	Down
Seita.2G340900	Mutant	WT	1.311	1.484	0.705	7.118	13.722	16.197	-3.38501	3.10487e-15	2.54035e-14	Down
Seita.2G341500	Mutant	WT	0.715	0.957	0.186	2.685	5.741	6.478	-2.98978	6.16968e-07	1.9749e-06	Down
Seita.2G342300	Mutant	WT	1.924	1.321	0.778	3.546	4.997	3.827	-1.59945	3.14823e-05	7.91321e-05	Down
Seita.2G342700	Mutant	WT	0	0.031	0.195	0.315	2.232	1.571	-4.11538	0.000591021	0.00121386	Down
Seita.2G342900	Mutant	WT	0.852	0.578	0.589	8.469	2.729	4.068	-2.89513	1.90412e-09	8.33326e-09	Down
Seita.2G343100	Mutant	WT	22.957	28.109	26.501	8.392	7.159	3.81	2.02946	1.31762e-10	6.64858e-10	Up
Seita.2G343300	Mutant	WT	339.184	399.5	377.894	71.805	71.812	52.509	2.53715	1.5698e-46	1.42511e-44	Up
Seita.2G343400	Mutant	WT	782.67	898.722	915.081	347.268	330.38	314.386	1.4167	8.8057e-30	2.56792e-28	Up
Seita.2G343500	Mutant	WT	2.111	2.208	2.704	1.011	0.65	0.827	1.52286	4.49736e-07	1.46201e-06	Up
Seita.2G344000	Mutant	WT	65.28	79.999	79.767	25.403	34.674	32.969	1.30434	1.26405e-12	7.95223e-12	Up
Seita.2G345300	Mutant	WT	6.065	8.353	7.354	2.488	4.281	3.067	1.17754	4.13545e-05	0.000102163	Up
Seita.2G345500	Mutant	WT	54.509	53.295	48.901	166.888	140.644	146.204	-1.50786	7.29803e-35	3.09651e-33	Down
Seita.2G345800	Mutant	WT	4.426	6.188	5.29	2.847	2.642	2.082	1.09729	0.000200576	0.000444117	Up
Seita.2G346500	Mutant	WT	25.464	24.835	22.821	3.513	3.448	3.05	2.89497	3.65886e-58	6.83368e-56	Up
Seita.2G347800	Mutant	WT	0.093	0.045	0.089	0.477	0.866	0.592	-3.03951	2.14819e-05	5.53073e-05	Down
Seita.2G348400	Mutant	WT	0.74	0.088	1.34	3.568	2.164	2.673	-1.91043	0.0164983	0.0262484	Down
Seita.2G349600	Mutant	WT	23.148	22.921	25.147	17.738	8.296	7.44	1.11444	0.00186409	0.00352172	Up
Seita.2G350000	Mutant	WT	0.533	0.359	0.53	3.351	0.716	1.123	-1.84217	0.0075882	0.0128814	Down
Seita.2G350200	Mutant	WT	21.519	9.097	6.159	29.692	19.074	26.473	-1.01639	0.022529	0.0349199	Down
Seita.2G351200	Mutant	WT	21.156	13.201	11.788	55.542	44.57	30.21	-1.47645	2.44928e-06	7.23967e-06	Down
Seita.2G352400	Mutant	WT	0.058	0	0.276	0	2.429	2.981	-3.94566	0.0259421	0.0397149	Down
Seita.2G352600	Mutant	WT	9.192	10.658	68.49	5.848	3.934	4.718	2.65238	0.000184139	0.000410071	Up
Seita.2G352700	Mutant	WT	0.999	0.031	1.196	0	0	0	7.31672	0.00012155	0.000278683	Up
Seita.2G353100	Mutant	WT	18.12	19.582	19.978	7.521	7.245	5.498	1.53729	6.44113e-12	3.76409e-11	Up
Seita.2G353200	Mutant	WT	12.595	9.094	8.673	23.958	31.254	39	-1.60765	1.78222e-10	8.85552e-10	Down
Seita.2G353400	Mutant	WT	15.166	13.769	9.37	3.394	3.998	5.976	1.54271	8.48891e-07	2.67222e-06	Up
Seita.2G353700	Mutant	WT	10.687	9.627	9.028	5.214	5.57	3.977	1.01803	3.05107e-06	8.9075e-06	Up
Seita.2G353800	Mutant	WT	8.966	8.704	11.209	3.397	3.485	2.909	1.59164	4.35642e-11	2.32737e-10	Up
Seita.2G353900	Mutant	WT	3.609	3.085	1.746	1.528	0.892	1.333	1.18461	0.0182511	0.0287544	Up
Seita.2G354600	Mutant	WT	10.546	9.191	9.914	24.539	21.281	27.161	-1.27176	2.04632e-15	1.70431e-14	Down
Seita.2G355000	Mutant	WT	19.284	23.078	21.106	8.37	11.554	9.048	1.16064	5.92273e-10	2.77155e-09	Up
Seita.2G355300	Mutant	WT	271.652	168.747	152.819	354.85	490.377	431.23	-1.08226	2.24268e-05	5.75554e-05	Down
Seita.2G355900	Mutant	WT	0.134	0	0	1.647	1.538	0.875	-4.87305	4.69053e-06	1.33195e-05	Down
Seita.2G356100	Mutant	WT	39.147	50.219	50.397	11.478	9.516	8.421	2.27564	1.07518e-20	1.46062e-19	Up
Seita.2G356600	Mutant	WT	5.817	4.206	3.528	12.332	7.391	8.024	-1.01301	0.0296036	0.0447851	Down
Seita.2G356700	Mutant	WT	12.69	7.54	8.102	30.039	27.545	30.592	-1.61337	3.24132e-12	1.95434e-11	Down
Seita.2G357800	Mutant	WT	52.966	57.89	73.161	28.62	29.063	24.52	1.19305	1.73967e-10	8.66311e-10	Up
Seita.2G358000	Mutant	WT	4.823	4.109	3.666	1.248	2.661	2.045	1.11321	0.00794959	0.0134468	Up
Seita.2G358300	Mutant	WT	4.141	4.715	4.261	0.712	1.09	1.071	2.22335	2.22276e-09	9.65896e-09	Up
Seita.2G359000	Mutant	WT	0.443	0.639	0.6	1.674	1.465	1.96	-1.57473	3.79976e-07	1.24668e-06	Down
Seita.2G360000	Mutant	WT	4.823	3.159	2.434	11.981	16.436	17.126	-2.10452	1.13739e-10	5.79239e-10	Down
Seita.2G360300	Mutant	WT	0.266	0.289	0.369	0.938	1.281	1.867	-2.11056	5.96671e-05	0.000144162	Down
Seita.2G360500	Mutant	WT	46.752	51.874	41.26	16.327	16.137	13.663	1.62627	9.28624e-24	1.65441e-22	Up
Seita.2G360700	Mutant	WT	3.82	3.096	2.584	14.94	14.638	17.715	-2.29119	7.64466e-26	1.63211e-24	Down
Seita.2G361100	Mutant	WT	157.902	187.905	153.139	55.006	57.312	46.515	1.6782	3.23154e-26	7.09512e-25	Up
Seita.2G362000	Mutant	WT	1.665	1.299	0.61	4.784	5.442	6.147	-2.17876	3.3816e-06	9.81208e-06	Down
Seita.2G362300	Mutant	WT	27.014	30.681	42.387	19.439	17.564	12.593	1.04389	6.04077e-05	0.0001458	Up
Seita.2G362700	Mutant	WT	37.286	56.749	47.025	13.675	14.542	10.178	1.90608	1.27267e-14	9.8129e-14	Up
Seita.2G363000	Mutant	WT	33.897	29.519	28.046	79.879	67.754	79.13	-1.2842	5.94454e-21	8.28585e-20	Down
Seita.2G363600	Mutant	WT	4.588	5.426	5.27	1.298	1.514	0.543	2.21855	4.16892e-07	1.36096e-06	Up
Seita.2G363700	Mutant	WT	8.986	7.62	7.457	5.548	3.575	3.085	1.00228	0.000744029	0.00150245	Up
Seita.2G363900	Mutant	WT	290.718	334.175	429.607	141.471	239.022	124.456	1.09397	0.000202748	0.000448547	Up
Seita.2G364000	Mutant	WT	13.438	12.477	14.774	3.015	3.312	2.599	2.21897	1.21633e-30	3.8191e-29	Up
Seita.2G364900	Mutant	WT	126.031	161.194	179.13	72.479	80.813	70.614	1.08915	1.20708e-09	5.42465e-09	Up
Seita.2G366400	Mutant	WT	3.062	2.794	2.69	15.27	25.773	37.016	-3.16256	4.07466e-17	4.01884e-16	Down
Seita.2G366700	Mutant	WT	271.093	322.084	253.26	151.338	131.13	113.852	1.12079	3.4416e-11	1.86409e-10	Up
Seita.2G367800	Mutant	WT	46.24	40.653	46.112	27.918	19.129	17.317	1.07328	2.01638e-06	6.02835e-06	Up
Seita.2G368300	Mutant	WT	24.624	32.837	30.37	4.603	4.167	2.687	2.96665	1.23306e-29	3.55611e-28	Up
Seita.2G368600	Mutant	WT	4.087	1.371	0.527	15.133	15.455	25.36	-3.20964	3.32145e-07	1.09873e-06	Down
Seita.2G368800	Mutant	WT	0.237	0.479	0.244	1.311	2.014	3.341	-2.7792	2.51753e-07	8.48114e-07	Down
Seita.2G369900	Mutant	WT	0.134	0.32	0.146	1.413	1.226	2.388	-3.05997	6.45159e-08	2.34808e-07	Down
Seita.2G370800	Mutant	WT	27.351	31.421	28.057	14.409	12.456	10.356	1.24836	1.51716e-11	8.55707e-11	Up
Seita.2G371600	Mutant	WT	6.272	3.242	4.042	24.086	10.447	14.038	-1.81828	4.37007e-06	1.24688e-05	Down
Seita.2G371800	Mutant	WT	6.911	9.505	6.509	3.92	3.05	2.413	1.31014	0.000482952	0.0010076	Up
Seita.2G371900	Mutant	WT	14.398	17.206	21.543	7.902	8.548	8.422	1.12721	1.71491e-07	5.90489e-07	Up
Seita.2G372100	Mutant	WT	7.024	5.623	13.86	4.748	2.516	2.988	1.40369	0.0016986	0.00323012	Up
Seita.2G372300	Mutant	WT	19.88	21.71	26.278	5.126	6.029	3.805	2.21257	1.5462e-20	2.07752e-19	Up
Seita.2G372800	Mutant	WT	10.618	5.925	5.896	20.359	19.068	22.191	-1.4337	1.7817e-07	6.12276e-07	Down
Seita.2G373100	Mutant	WT	1.087	1.49	1.358	0.472	0.227	0.276	2.03164	3.73483e-06	1.07548e-05	Up
Seita.2G373300	Mutant	WT	9.903	5.026	6.586	42.082	26.567	32.941	-2.21537	9.95327e-14	7.04011e-13	Down
Seita.2G373600	Mutant	WT	0.272	0.093	0.26	0.81	1.203	1.232	-2.32333	0.00108824	0.00213678	Down
Seita.2G373900	Mutant	WT	5.687	3.762	42.719	3.226	1.997	2.865	2.73599	0.000894851	0.00178679	Up
Seita.2G374000	Mutant	WT	5.023	7.019	8.551	0.018	0.388	0.174	5.20329	2.18504e-15	1.81478e-14	Up
Seita.2G374400	Mutant	WT	2.358	2.192	2.091	17.694	7.882	13.364	-2.52683	1.68115e-15	1.41485e-14	Down
Seita.2G374500	Mutant	WT	1.823	2.103	2.502	1.099	0.951	0.892	1.15717	0.000249861	0.000546465	Up
Seita.2G375000	Mutant	WT	25.644	11.54	11.599	8.072	4.57	5.165	1.47236	0.000211501	0.000466675	Up
Seita.2G375200	Mutant	WT	18.792	20.934	22.399	10.646	10.289	9.226	1.0713	1.50693e-11	8.50167e-11	Up
Seita.2G375600	Mutant	WT	3.267	5.638	4.449	2.317	2.06	0.981	1.34395	0.00590978	0.0102306	Up
Seita.2G375900	Mutant	WT	0.997	1.865	1.772	7.108	6.631	8.693	-2.24744	4.38822e-12	2.60894e-11	Down
Seita.2G376200	Mutant	WT	20.012	29.732	24.047	14.219	11.515	11.663	1.00667	2.38576e-05	6.10474e-05	Up
Seita.2G376600	Mutant	WT	35.963	42.223	39.35	15.194	14.461	11.339	1.54717	3.40265e-19	4.08553e-18	Up
Seita.2G377600	Mutant	WT	1.856	0.969	1.326	3.838	3.455	4.591	-1.48383	0.00634823	0.0109402	Down
Seita.2G377900	Mutant	WT	10.019	11.635	11.17	4.02	4.487	3.34	1.49945	2.5966e-13	1.75858e-12	Up
Seita.2G378100	Mutant	WT	10.242	13.353	13.43	2.525	3.025	2.389	2.2523	2.81073e-27	6.71487e-26	Up
Seita.2G378300	Mutant	WT	705.353	892.227	768.517	206.103	230.672	187.678	1.94992	2.90304e-37	1.43299e-35	Up
Seita.2G378600	Mutant	WT	50.994	66.63	63.637	28.722	27.096	20.783	1.27121	1.4761e-10	7.40531e-10	Up
Seita.2G378800	Mutant	WT	0.845	0.7	1.08	0.263	0.252	0.275	1.76282	2.86046e-06	8.39207e-06	Up
Seita.2G379000	Mutant	WT	70.878	58.016	55.015	121.504	186.239	170.326	-1.35164	1.30285e-10	6.57886e-10	Down
Seita.2G379300	Mutant	WT	1.707	1.481	1.183	2.494	7.276	8.137	-2.00722	0.000584341	0.00120124	Down
Seita.2G379400	Mutant	WT	9.04	9.306	4.957	42.789	60.94	64.023	-2.82657	2.91701e-21	4.18605e-20	Down
Seita.2G379500	Mutant	WT	3.799	0.521	0.375	10.115	19.13	17.803	-3.3109	1.82293e-05	4.75131e-05	Down
Seita.2G380200	Mutant	WT	30.835	51.573	59.227	16.004	13.644	12.952	1.76527	3.62056e-10	1.7311e-09	Up
Seita.2G380300	Mutant	WT	216.004	233.607	228.812	136.959	96.945	75.059	1.1613	9.84571e-07	3.07017e-06	Up
Seita.2G380800	Mutant	WT	103.524	85.87	67.57	206.369	262.463	226.719	-1.41241	1.67425e-13	1.15033e-12	Down
Seita.2G380900	Mutant	WT	0.654	0	1.495	3.831	6.923	5.562	-2.85817	0.00233635	0.00434515	Down
Seita.2G381000	Mutant	WT	1.867	2.088	1.112	3.199	3.605	6.697	-1.3961	0.0183579	0.0289096	Down
Seita.2G381300	Mutant	WT	13.482	17.205	17.591	6.876	4.275	5.043	1.60366	2.65405e-11	1.45726e-10	Up
Seita.2G381700	Mutant	WT	55.144	76.632	71.76	20.358	16.682	20.384	1.85433	1.00658e-21	1.50124e-20	Up
Seita.2G382300	Mutant	WT	27.256	35.227	29.58	12.926	13.164	10.432	1.3613	2.81211e-13	1.89532e-12	Up
Seita.2G382400	Mutant	WT	17.346	13.309	11.877	56.254	80.111	103.779	-2.47155	1.03673e-20	1.41483e-19	Down
Seita.2G382500	Mutant	WT	0.391	0.56	0.348	3.843	3.853	4.977	-3.27495	3.93855e-19	4.70194e-18	Down
Seita.2G382600	Mutant	WT	5.581	5.594	5.975	23.562	21.961	38.757	-2.26784	1.48763e-17	1.52263e-16	Down
Seita.2G383100	Mutant	WT	9.476	2.188	3.33	29.271	25.105	26.445	-2.41087	1.04642e-06	3.2504e-06	Down
Seita.2G383200	Mutant	WT	74.407	41.074	33.553	343.922	311.051	304.843	-2.6664	1.53706e-19	1.90017e-18	Down
Seita.2G384800	Mutant	WT	3.746	2.456	1.93	6.445	7.485	9.685	-1.51436	7.89214e-06	2.17141e-05	Down
Seita.2G384900	Mutant	WT	8.472	4.927	2.759	18.121	21.851	19.595	-1.86343	1.46443e-06	4.46123e-06	Down
Seita.2G385500	Mutant	WT	26.415	34.845	51.036	18.514	21.137	14	1.09896	0.000212385	0.000468526	Up
Seita.2G385600	Mutant	WT	59.716	67.704	62.042	31.074	26.03	19.192	1.3387	7.02126e-10	3.2528e-09	Up
Seita.2G385700	Mutant	WT	218.685	281.43	230.428	89.955	93.5	72.632	1.53976	6.35191e-19	7.39286e-18	Up
Seita.2G385800	Mutant	WT	263.851	290.729	247.887	134.461	130.196	119.434	1.08945	6.71463e-20	8.59604e-19	Up
Seita.2G386700	Mutant	WT	0	0	0	1.354	1.76	2.416	-8.1756	5.94545e-10	2.78093e-09	Down
Seita.2G387200	Mutant	WT	0.475	0.425	3.313	3.371	7.574	6.468	-1.99539	0.0120891	0.0197342	Down
Seita.2G387500	Mutant	WT	673.349	761.469	635.229	235.739	297.376	258.402	1.41433	2.68611e-23	4.58594e-22	Up
Seita.2G387600	Mutant	WT	0.512	0.733	0.464	8.187	12.212	13.385	-4.28878	2.80774e-36	1.30861e-34	Down
Seita.2G387800	Mutant	WT	0.735	1.444	1.03	4.824	4.294	7.83	-2.37943	8.66052e-08	3.09537e-07	Down
Seita.2G388200	Mutant	WT	0.76	1.199	0.304	5.097	7.464	9.579	-3.27859	3.67739e-11	1.98408e-10	Down
Seita.2G389400	Mutant	WT	73.088	82.951	81.017	40.16	44.99	32.669	1.03693	5.65434e-10	2.65071e-09	Up
Seita.2G389500	Mutant	WT	46.613	37.717	34.494	103.706	109.317	114.077	-1.43547	1.30835e-21	1.92791e-20	Down
Seita.2G389700	Mutant	WT	346.732	473.948	393.723	86.412	113.981	83.672	2.12466	2.51672e-27	6.04013e-26	Up
Seita.2G389800	Mutant	WT	38.005	38.893	32.043	13.939	15.217	12.577	1.41046	3.83489e-16	3.45289e-15	Up
Seita.2G389900	Mutant	WT	10.592	8.705	8.097	21.752	18.928	25.65	-1.25033	1.46811e-10	7.36703e-10	Down
Seita.2G390300	Mutant	WT	6.738	6.078	27.322	8.374	4.309	4.099	1.298	0.0329342	0.0493304	Up
Seita.2G390500	Mutant	WT	119.594	146.569	125.312	40.879	43.699	35.978	1.72687	3.80257e-31	1.25036e-29	Up
Seita.2G390900	Mutant	WT	9.454	8.224	7.855	24.651	13.557	13.93	-1.0059	0.000342178	0.000731811	Down
Seita.2G391700	Mutant	WT	18.177	18.152	17.378	2.622	3.35	1.928	2.79455	3.98954e-34	1.58972e-32	Up
Seita.2G392100	Mutant	WT	9.513	7.325	7.58	16.402	18.025	19.54	-1.11699	2.73889e-11	1.501e-10	Down
Seita.2G392200	Mutant	WT	1.241	1.48	1.419	8.757	6.935	7.529	-2.46397	1.02709e-10	5.24728e-10	Down
Seita.2G392500	Mutant	WT	2.73	1.676	1.416	4.516	5.271	7.547	-1.54948	8.57353e-05	0.000201344	Down
Seita.2G393400	Mutant	WT	20.87	24.296	32.173	9.211	6.312	6.469	1.84392	6.80486e-12	3.96998e-11	Up
Seita.2G393500	Mutant	WT	3.639	3.964	3.468	1.421	1.513	1.774	1.25964	1.29417e-06	3.96745e-06	Up
Seita.2G394000	Mutant	WT	44.369	31.946	28.487	71.74	80.709	71.597	-1.07199	6.5073e-08	2.36629e-07	Down
Seita.2G394200	Mutant	WT	38.913	32.414	30.534	72.732	66.381	78.67	-1.07063	2.82602e-12	1.71483e-11	Down
Seita.2G394400	Mutant	WT	0.107	0	0.102	2.403	1.185	4.145	-5.1205	2.15777e-08	8.33874e-08	Down
Seita.2G394600	Mutant	WT	938.199	1052.67	884.86	365.545	450.459	446.271	1.21537	1.48849e-18	1.67908e-17	Up
Seita.2G395000	Mutant	WT	2.593	2.132	1.847	5.331	4.416	4.583	-1.10086	1.21003e-05	3.23792e-05	Down
Seita.2G395200	Mutant	WT	17.897	21.997	17.501	9.486	8.72	6.401	1.24753	6.48427e-08	2.35874e-07	Up
Seita.2G395500	Mutant	WT	12.718	13.074	12.121	19.061	34.626	34.07	-1.18211	1.96418e-05	5.08712e-05	Down
Seita.2G396200	Mutant	WT	1.932	2.383	2.448	0.498	0.266	0.565	2.36768	1.13249e-08	4.5265e-08	Up
Seita.2G396300	Mutant	WT	9.788	7.174	9.024	26.946	51.286	56.564	-2.34526	3.1323e-14	2.32088e-13	Down
Seita.2G397100	Mutant	WT	1.424	1.336	1.013	11.057	6.055	6.406	-2.6186	7.44823e-15	5.86643e-14	Down
Seita.2G397200	Mutant	WT	12.099	12.335	13.106	6.223	5.911	5.459	1.12155	3.75361e-12	2.247e-11	Up
Seita.2G397500	Mutant	WT	3.733	3.446	2.542	0.504	0.343	0.22	3.20399	8.02269e-10	3.68811e-09	Up
Seita.2G397700	Mutant	WT	0.951	1.466	1.36	0.487	0.525	0.667	1.19773	0.0234998	0.0362765	Up
Seita.2G398500	Mutant	WT	2.967	3.189	3.024	0.556	1.751	0.814	1.59288	0.00116747	0.00227884	Up
Seita.2G398700	Mutant	WT	159.852	159.666	146.262	68.3	72.664	35.245	1.42818	2.71356e-07	9.09603e-07	Up
Seita.2G398900	Mutant	WT	3.328	0.921	0.184	11.72	13.519	12.887	-3.09283	5.67047e-05	0.000137514	Down
Seita.2G399800	Mutant	WT	11.529	12.565	12.685	3.367	3.463	2.747	1.97	4.82603e-23	8.10679e-22	Up
Seita.2G400100	Mutant	WT	0.83	0.894	0.893	0	0	0	7.48163	3.81425e-08	1.42916e-07	Up
Seita.2G400200	Mutant	WT	296.501	382.777	295.682	73.87	92.761	69.896	2.07089	1.04544e-29	3.04022e-28	Up
Seita.2G400500	Mutant	WT	95.597	96.184	87.334	8.718	11.109	7.273	3.3934	1.12732e-72	6.19435e-70	Up
Seita.2G400600	Mutant	WT	3.508	4.529	21.121	0.903	1.446	1.208	3.08166	3.91864e-06	1.12454e-05	Up
Seita.2G400800	Mutant	WT	13.211	9.532	8.96	27.154	34.914	34.566	-1.58239	4.45641e-14	3.25235e-13	Down
Seita.2G401300	Mutant	WT	23.002	11.199	27.47	36.123	227.22	154.004	-2.72543	2.48029e-06	7.32716e-06	Down
Seita.2G401400	Mutant	WT	2.463	1.322	2.407	34.118	15.425	25.838	-3.57173	2.59442e-18	2.84664e-17	Down
Seita.2G401600	Mutant	WT	41.292	51.077	50.933	17.379	16.869	15.082	1.56722	7.62665e-20	9.70411e-19	Up
Seita.2G401700	Mutant	WT	79.789	114.478	95.653	3.699	6.543	3.193	4.46414	2.00291e-49	2.14466e-47	Up
Seita.2G402100	Mutant	WT	11.63	14.386	12.144	1.444	1.211	1.365	3.27101	7.87825e-65	2.38403e-62	Up
Seita.2G402500	Mutant	WT	11.559	15.072	11.273	63.609	94.072	112.215	-2.80473	3.47734e-28	8.88701e-27	Down
Seita.2G402800	Mutant	WT	36.77	37.399	32.476	65.506	117.457	147.684	-1.60434	3.47512e-08	1.30976e-07	Down
Seita.2G402900	Mutant	WT	1.544	0.461	3.174	0.228	0.133	0.191	3.26292	4.8415e-05	0.000118526	Up
Seita.2G403200	Mutant	WT	123.322	136.421	120.778	70.202	66.418	54.362	1.02108	5.63117e-11	2.97292e-10	Up
Seita.2G403400	Mutant	WT	2.004	1.339	1.452	9.436	8.492	11.305	-2.57827	8.16196e-19	9.39999e-18	Down
Seita.2G403800	Mutant	WT	0	0	0	5.123	0.092	2.062	-8.22111	5.73639e-06	1.60903e-05	Down
Seita.2G403900	Mutant	WT	21.395	32.946	18.226	176.586	124.954	160.193	-2.64559	1.10973e-23	1.96367e-22	Down
Seita.2G404100	Mutant	WT	6.638	4.856	4.506	17.613	18.069	21.966	-1.82353	1.24546e-16	1.1693e-15	Down
Seita.2G404700	Mutant	WT	892.332	762.054	1069.41	433.01	354.533	426.381	1.19523	5.49799e-11	2.90849e-10	Up
Seita.2G404800	Mutant	WT	25.214	34.367	29.997	6.678	5.409	4.925	2.42346	2.44341e-30	7.51376e-29	Up
Seita.2G405100	Mutant	WT	11.875	17.01	9.669	5.127	4.436	2.082	1.75039	2.30544e-05	5.90936e-05	Up
Seita.2G405500	Mutant	WT	2.243	5.047	2.675	8.307	17.586	22.581	-2.25359	2.34701e-07	7.93483e-07	Down
Seita.2G405700	Mutant	WT	6.806	5.575	3.595	26.512	28.952	40.73	-2.56837	1.56187e-15	1.31978e-14	Down
Seita.2G405900	Mutant	WT	11.182	20.631	23.043	26.213	109.105	117.57	-2.16889	2.21499e-05	5.69079e-05	Down
Seita.2G406200	Mutant	WT	28.54	33.477	24.041	3.893	3.945	2.059	3.14582	1.59488e-27	3.88579e-26	Up
Seita.2G406300	Mutant	WT	55.606	66.687	52.565	5.288	7.644	4.106	3.38684	9.94805e-42	6.45078e-40	Up
Seita.2G406400	Mutant	WT	9.153	4.592	3.396	24.625	22.663	20.039	-1.95471	4.56822e-08	1.69362e-07	Down
Seita.2G406500	Mutant	WT	3.575	0.242	0.348	13.557	20.44	13.948	-3.51226	2.84795e-05	7.20966e-05	Down
Seita.2G407800	Mutant	WT	39.523	39.927	25.506	16.649	16.937	11.833	1.23154	1.09343e-06	3.38886e-06	Up
Seita.2G408200	Mutant	WT	36.495	39.517	36.656	12.091	13.939	10.957	1.63526	2.47456e-27	5.94578e-26	Up
Seita.2G409100	Mutant	WT	275.755	356.221	268.575	81.021	150.745	103.259	1.45473	2.09009e-08	8.09369e-08	Up
Seita.2G409900	Mutant	WT	4.859	6.81	6.301	2.461	2.01	2.369	1.42031	2.34501e-09	1.01564e-08	Up
Seita.2G410100	Mutant	WT	41.403	37.403	36.473	16.873	16.988	15.751	1.24311	1.84284e-22	2.92834e-21	Up
Seita.2G410300	Mutant	WT	53.737	56.232	58.212	40.267	26.304	18.991	1.00138	0.000349909	0.000747274	Up
Seita.2G410600	Mutant	WT	4.401	3.285	4.117	0.995	1.549	1.523	1.56991	8.96048e-07	2.81261e-06	Up
Seita.2G411200	Mutant	WT	22.863	22.91	29.398	39.85	65.959	66.28	-1.16337	3.61536e-06	1.04425e-05	Down
Seita.2G411700	Mutant	WT	15.159	18.698	17.192	6.814	7.953	8.264	1.17714	2.46418e-12	1.50357e-11	Up
Seita.2G412800	Mutant	WT	8.34	8.337	9.124	4.109	3.726	3.894	1.16515	5.24723e-10	2.47095e-09	Up
Seita.2G413400	Mutant	WT	31.797	41.898	39.369	11.804	10.719	5.34	2.04862	1.37422e-10	6.92249e-10	Up
Seita.2G413900	Mutant	WT	36.239	48.094	44.739	12.955	12.34	10.73	1.86962	1.27913e-24	2.48912e-23	Up
Seita.2G415300	Mutant	WT	48.711	23.712	20.017	82.389	68.467	61.873	-1.18344	0.000423512	0.000892144	Down
Seita.2G415400	Mutant	WT	2.988	2.606	3.369	0.547	0.532	0.413	2.61774	2.84749e-11	1.55847e-10	Up
Seita.2G415900	Mutant	WT	7.974	4.475	6.682	44.477	27.324	34.077	-2.44177	6.46142e-18	6.82766e-17	Down
Seita.2G416600	Mutant	WT	2.248	3.78	4.156	4.799	23.006	22.013	-2.25529	6.43691e-05	0.000154735	Down
Seita.2G416800	Mutant	WT	6.949	9.562	7.457	3.388	4.468	3.438	1.114	6.83622e-06	1.89941e-05	Up
Seita.2G417100	Mutant	WT	5.152	4.555	8.29	11.174	20.633	22.402	-1.55512	2.07086e-05	5.34349e-05	Down
Seita.2G417200	Mutant	WT	7.693	9.878	8.826	1.717	2.24	1.568	2.28701	1.09285e-22	1.77301e-21	Up
Seita.2G417700	Mutant	WT	57.808	72.619	66.442	28.059	27.691	19.513	1.41518	4.59317e-12	2.72227e-11	Up
Seita.2G417900	Mutant	WT	515.161	687.427	557.388	138.285	176.878	126.445	2.02285	1.13983e-25	2.38953e-24	Up
Seita.2G418400	Mutant	WT	75.454	68.907	77.098	17.612	21.432	14.313	2.08164	3.65925e-29	1.01333e-27	Up
Seita.2G418600	Mutant	WT	36.544	46.318	40.375	18.457	15.181	11.085	1.48886	1.22197e-09	5.48468e-09	Up
Seita.2G418800	Mutant	WT	1.67	1.955	1.356	8.478	7.473	11.659	-2.44973	3.26082e-16	2.95e-15	Down
Seita.2G419000	Mutant	WT	10.689	13.346	17.282	26.619	41.99	39.631	-1.35606	1.16813e-06	3.60486e-06	Down
Seita.2G419100	Mutant	WT	54.025	64.056	62.126	7.221	9.929	4.518	3.08486	4.1218e-27	9.71369e-26	Up
Seita.2G419400	Mutant	WT	21.025	27.71	24.361	3.7	4.107	3.196	2.76109	5.73028e-45	4.71056e-43	Up
Seita.2G419500	Mutant	WT	11.271	8.844	9.661	28.893	42.236	47.457	-1.96442	4.54334e-14	3.31348e-13	Down
Seita.2G419700	Mutant	WT	1.909	3.299	2.984	0.345	0.217	0.139	3.57073	3.09951e-15	2.53696e-14	Up
Seita.2G420000	Mutant	WT	1.367	1.631	1.792	0.254	0.754	0.701	1.52451	0.00358391	0.0064633	Up
Seita.2G420900	Mutant	WT	8.562	8.981	7.047	18.93	41.362	62.798	-2.29559	6.50925e-09	2.67809e-08	Down
Seita.2G421300	Mutant	WT	1.891	2.82	1.803	0.335	0.522	0.663	2.12721	3.61773e-05	9.01304e-05	Up
Seita.2G421500	Mutant	WT	34.426	43.832	40.441	12.867	11.531	11.424	1.7558	3.88598e-24	7.19958e-23	Up
Seita.2G422100	Mutant	WT	0.545	0.325	0.606	4.552	3.559	3.191	-2.89343	6.94448e-10	3.21938e-09	Down
Seita.2G422600	Mutant	WT	27.425	28.87	21.616	2.125	3.006	1.685	3.5436	1.98732e-43	1.45088e-41	Up
Seita.2G422900	Mutant	WT	4.779	3.909	3.21	24.612	25.462	39.272	-2.88372	4.33555e-28	1.09996e-26	Down
Seita.2G423300	Mutant	WT	1.237	2.535	1.212	5.254	5.978	7.154	-1.86147	1.98852e-07	6.78991e-07	Down
Seita.2G423600	Mutant	WT	2.049	1.222	1.241	3.907	3.161	2.938	-1.12448	0.000362291	0.000771115	Down
Seita.2G424000	Mutant	WT	8.989	9.407	8.004	4.492	4.22	3.492	1.13859	1.12983e-09	5.09631e-09	Up
Seita.2G424300	Mutant	WT	96.991	116.497	110.422	40.078	39.464	30.527	1.58526	1.89889e-20	2.53347e-19	Up
Seita.2G424800	Mutant	WT	6.49	8.392	7.087	14.969	19.363	17.443	-1.20908	3.82832e-11	2.05912e-10	Down
Seita.2G425000	Mutant	WT	12.305	13.559	12.847	2.774	3.227	2.526	2.21154	3.88857e-46	3.41149e-44	Up
Seita.2G425600	Mutant	WT	161.908	162.64	133.305	504.631	552.056	656.766	-1.87769	8.02632e-35	3.37882e-33	Down
Seita.2G425700	Mutant	WT	73.102	98.478	90.034	43.844	43.058	35.831	1.12058	1.89144e-10	9.37636e-10	Up
Seita.2G425900	Mutant	WT	103.636	118.997	99.622	49.276	48.22	39.399	1.26162	4.68893e-16	4.16839e-15	Up
Seita.2G426200	Mutant	WT	132.175	143.167	102.684	60.371	45.726	43.911	1.35757	1.46946e-11	8.29924e-11	Up
Seita.2G426400	Mutant	WT	7.077	6.655	6.106	16.941	18.468	21.926	-1.50443	9.64132e-20	1.21418e-18	Down
Seita.2G426700	Mutant	WT	0.125	0	0.06	3.787	1.174	4.954	-5.66484	7.40423e-07	2.35026e-06	Down
Seita.2G428500	Mutant	WT	2.481	3.961	3.127	1.489	0.97	1.273	1.38305	6.92798e-06	1.9226e-05	Up
Seita.2G428600	Mutant	WT	0.402	0.218	0.279	3.937	1.048	1.753	-2.88175	2.7749e-06	8.1556e-06	Down
Seita.2G428900	Mutant	WT	48.761	32.638	34.114	108.886	91.065	84.371	-1.27537	9.39459e-10	4.28108e-09	Down
Seita.2G429500	Mutant	WT	418.22	521.37	417.136	134.252	151.762	127.6	1.74118	4.84006e-30	1.44993e-28	Up
Seita.2G429600	Mutant	WT	1.056	0.998	1.32	0.467	0.454	0.312	1.48413	8.43921e-05	0.000198525	Up
Seita.2G430000	Mutant	WT	3.583	6.691	2.895	0.147	0.258	0.617	3.7117	7.0359e-07	2.23913e-06	Up
Seita.2G430700	Mutant	WT	1.079	0.858	0.571	10.083	20.629	28.341	-4.53478	5.97244e-20	7.6694e-19	Down
Seita.2G431300	Mutant	WT	0.08	0.427	0	3.122	11.325	15.116	-5.89324	2.96377e-10	1.43282e-09	Down
Seita.2G432000	Mutant	WT	37.408	34.975	22.812	64.194	64.759	68.224	-1.02738	5.43714e-07	1.7517e-06	Down
Seita.2G432200	Mutant	WT	34.92	17.386	13.636	53.549	44.044	49.2	-1.13556	0.000685213	0.00139148	Down
Seita.2G432600	Mutant	WT	55.621	46.814	36.519	117.57	154.269	191.991	-1.71407	3.84112e-13	2.55179e-12	Down
Seita.2G432800	Mutant	WT	30.101	36.824	39.36	12.732	10.024	7.977	1.81839	2.11166e-14	1.59578e-13	Up
Seita.2G433400	Mutant	WT	0.549	0.436	1.133	6.174	3.997	5.105	-2.80853	5.56996e-11	2.94432e-10	Down
Seita.2G435000	Mutant	WT	18.761	17.436	21.096	2.808	2.296	1.328	3.18213	5.46387e-28	1.37785e-26	Up
Seita.2G435500	Mutant	WT	0.989	1.4	1.325	0.584	0.699	0.52	1.07328	0.00269	0.00495433	Up
Seita.2G435600	Mutant	WT	6.056	4.706	4.309	14.577	16.895	23.254	-1.83439	1.72288e-13	1.18141e-12	Down
Seita.2G435700	Mutant	WT	0.182	0.363	0	6.898	7.85	10.77	-5.60197	1.83255e-16	1.69084e-15	Down
Seita.2G435800	Mutant	WT	4.771	3.248	3.488	0.824	1.995	1.099	1.58547	0.000109994	0.000254028	Up
Seita.2G436100	Mutant	WT	3.179	2.67	2.381	9.354	12.313	24.908	-2.47355	9.85747e-10	4.47444e-09	Down
Seita.2G436300	Mutant	WT	25.525	14.72	22.483	193.795	213.973	311.287	-3.48981	3.59957e-37	1.76017e-35	Down
Seita.2G436400	Mutant	WT	0.968	0.784	0.857	2.583	4.121	5.543	-2.19964	3.13971e-07	1.04208e-06	Down
Seita.2G436900	Mutant	WT	6.459	4.598	1.986	16.874	14.943	25.427	-2.1155	9.93616e-07	3.09745e-06	Down
Seita.2G438200	Mutant	WT	14.812	21.008	12.977	6.963	7.647	5.889	1.27661	3.38745e-07	1.1195e-06	Up
Seita.2G438500	Mutant	WT	9.04	7.64	3.979	11.114	77.56	100.279	-3.16898	0.000251806	0.00055048	Down
Seita.2G439100	Mutant	WT	6.611	7.355	8.713	3.457	3.699	4.222	1.02595	3.32909e-06	9.6651e-06	Up
Seita.2G439600	Mutant	WT	1.735	1.851	2.419	0.57	0.584	0.488	1.90338	4.206e-08	1.56863e-07	Up
Seita.2G439700	Mutant	WT	9.897	12.077	9.096	2.369	2.359	1.401	2.36768	8.7807e-19	1.01014e-17	Up
Seita.2G439900	Mutant	WT	2.251	2.432	1.842	11.991	8.882	13.965	-2.39407	2.46961e-19	3.01025e-18	Down
Seita.2G440000	Mutant	WT	1.941	1.331	1.341	6.514	5.729	6.962	-2.02961	3.19613e-10	1.53981e-09	Down
Seita.2G440200	Mutant	WT	12.696	12.14	8.344	143.939	80.531	97.96	-3.25842	5.93195e-33	2.17679e-31	Down
Seita.2G440300	Mutant	WT	7.025	7.095	5.278	12.351	13.746	14.564	-1.04319	2.76872e-09	1.18903e-08	Down
Seita.2G440400	Mutant	WT	44.786	64.171	59.743	16.072	14.56	12.329	2.00238	7.12436e-23	1.18155e-21	Up
Seita.2G440500	Mutant	WT	43.416	47.051	40.999	7.797	7.368	5.264	2.71231	9.91999e-47	9.16502e-45	Up
Seita.2G440600	Mutant	WT	0.585	0.91	0.824	0.096	0.084	0.076	3.20574	1.07499e-05	2.89698e-05	Up
Seita.2G440900	Mutant	WT	13.714	14.958	14.155	2.614	2.227	1.658	2.74643	1.41221e-39	8.12313e-38	Up
Seita.2G441000	Mutant	WT	17.95	22.921	10.843	7.649	3.348	4.753	1.72833	0.00115109	0.00224981	Up
Seita.2G442100	Mutant	WT	0.547	0.752	0.481	5.565	4.593	4.951	-3.07422	1.35957e-15	1.15539e-14	Down
Seita.2G442500	Mutant	WT	23.009	25.623	29.678	12.252	8.424	6.159	1.57306	2.31237e-08	8.89667e-08	Up
Seita.2G443500	Mutant	WT	44.283	32.284	28.971	118.665	116.323	119.071	-1.72227	8.81021e-22	1.32439e-20	Down
Seita.2G443600	Mutant	WT	10.507	6.854	5.294	34.12	36.04	36.089	-2.2073	3.12122e-17	3.11228e-16	Down
Seita.2G444400	Mutant	WT	13.563	12.339	15.697	26.561	30.498	35.582	-1.12443	2.57011e-09	1.10784e-08	Down
Seita.2G445500	Mutant	WT	31.576	34.341	31.866	16.029	15.682	13.413	1.14273	5.99873e-17	5.81492e-16	Up
Seita.2G446500	Mutant	WT	2.882	4.045	2.909	1.362	1.216	1.007	1.47826	0.00289781	0.0053099	Up
Seita.2G446600	Mutant	WT	3.333	3.898	3.488	1.854	1.01	1.811	1.21725	0.00529424	0.00923892	Up
Seita.2G447400	Mutant	WT	6.888	8.933	10.75	4.021	3.876	4.391	1.1437	5.90792e-05	0.000142791	Up
Seita.2G447500	Mutant	WT	56.974	46.527	50.93	96.701	100.523	171.967	-1.22938	4.0495e-06	1.16002e-05	Down
Seita.2G448100	Mutant	WT	28.355	28.974	35.524	14.779	12.145	8.528	1.41763	3.47064e-08	1.3083e-07	Up
Seita.2G451100	Mutant	WT	45.697	46.939	56.532	21.482	23.506	9.672	1.47756	2.89556e-05	7.31951e-05	Up
Seita.2G451200	Mutant	WT	8.854	7.191	5.925	3.028	4.365	2.237	1.21983	0.0174139	0.0275686	Up
Seita.2G451900	Mutant	WT	7.514	2.453	1.532	195.295	126.632	160.351	-5.37536	4.31628e-27	1.01377e-25	Down
Seita.2G454400	Mutant	WT	0.953	1.421	1.158	0.338	0.736	0.306	1.39125	0.0105031	0.0173294	Up
Seita.2G455100	Mutant	WT	2.089	4.983	1.592	7.898	11.062	5.787	-1.50368	0.0215489	0.0334828	Down
Seita.2G457400	Mutant	WT	0.749	0.766	0.204	2.328	8.563	6.938	-3.36112	1.44868e-06	4.41647e-06	Down
Seita.2G464500	Mutant	WT	22.847	23.605	24.235	8.043	7.489	4.73	1.83036	8.38136e-11	4.32426e-10	Up
Seita.2G465600	Mutant	WT	0.784	0.864	0.431	2.082	1.764	1.761	-1.41719	0.00120989	0.00235503	Down
Seita.2G472600	Mutant	WT	10.257	13.563	11.184	3.578	5.641	3.909	1.4446	4.11362e-09	1.73065e-08	Up
Seita.2G474900	Mutant	WT	0.822	1.526	1.045	1.814	3.326	4.068	-1.41768	0.0215452	0.0334812	Down
Seita.2G477900	Mutant	WT	5.173	5.793	5.232	9.182	12.232	14.782	-1.13217	3.17954e-05	7.98709e-05	Down
Seita.2G480700	Mutant	WT	2.266	1.704	1.268	4.052	4.349	3.12	-1.11403	0.00443156	0.00784494	Down
Seita.2G483700	Mutant	WT	6.91	9.447	5.461	3.024	2.815	2.298	1.44648	2.524e-07	8.50155e-07	Up
Seita.2G486800	Mutant	WT	7.615	5.079	6.633	17.107	14.907	13.449	-1.20395	1.12412e-05	3.01885e-05	Down
Seita.2G488800	Mutant	WT	85.363	91.593	91.528	43.75	35.578	25.822	1.37904	4.36228e-09	1.83268e-08	Up
Seita.2G488900	Mutant	WT	27.696	29.636	20.531	10.289	7.951	7.204	1.63549	3.61804e-10	1.7303e-09	Up
Seita.2G489100	Mutant	WT	58.293	55.919	39.015	15.796	17.617	14.42	1.70389	6.19183e-14	4.45198e-13	Up
Seita.2G496800	Mutant	WT	0.262	0.137	0.187	0.557	0.451	0.502	-1.33412	0.0155324	0.0248176	Down
Seita.2G498500	Mutant	WT	3.534	4.139	4.929	0.326	0.642	0.043	3.67867	1.08401e-07	3.82526e-07	Up
Seita.2G498600	Mutant	WT	2.596	4.003	2.716	0.659	0.373	0.104	3.05701	4.54002e-07	1.47542e-06	Up
Seita.2G501000	Mutant	WT	0.664	0.338	0.352	1.954	1.969	1.948	-2.08864	4.72592e-09	1.9771e-08	Down
Seita.2G505500	Mutant	WT	24.045	24.266	26.293	8.677	9.949	7.276	1.5563	3.4772e-15	2.83057e-14	Up
Seita.2G505600	Mutant	WT	46.226	53.234	56.067	19.942	20.741	15.775	1.49122	1.24698e-14	9.6184e-14	Up
Seita.2G509100	Mutant	WT	7.405	9.978	8.429	0.252	0.882	0.158	4.37596	5.49475e-14	3.96853e-13	Up
Seita.2G516000	Mutant	WT	451.87	348.886	312.362	1282.88	875.197	959.28	-1.46231	5.58238e-12	3.28246e-11	Down
Seita.2G516600	Mutant	WT	0.759	0.966	1.061	1.818	1.452	3.255	-1.19862	0.0289741	0.0439282	Down
Seita.2G517900	Mutant	WT	59.743	56.459	55.983	16.439	25.885	22.4	1.44052	6.58831e-13	4.27294e-12	Up
Seita.2G524500	Mutant	WT	2.66	0.373	0.298	16.301	8.149	8.144	-3.2792	1.98656e-05	5.13996e-05	Down
Seita.2G526100	Mutant	WT	3.569	5.087	4.641	1.83	1.635	1.347	1.4934	1.48673e-06	4.52585e-06	Up
Seita.2G529100	Mutant	WT	1.502	2.141	1.466	1.039	0.889	0.544	1.06971	0.0268612	0.0410167	Up
Seita.2G530200	Mutant	WT	29.015	24.405	24.365	3.229	2.992	4.042	2.94693	2.36715e-50	2.65731e-48	Up
Seita.2G536900	Mutant	WT	22.37	16.903	19.28	36.825	60.844	54.503	-1.34982	7.79536e-09	3.18277e-08	Down
Seita.2G540800	Mutant	WT	0.698	0.555	0.61	3.024	1.99	1.612	-1.8036	0.00146977	0.00282229	Down
Seita.2G545500	Mutant	WT	18.234	21.974	26.033	7.916	5.708	9.39	1.55484	6.40014e-09	2.63632e-08	Up
Seita.2G545600	Mutant	WT	0.61	0.485	0.711	2.5	1.048	2.55	-1.72361	0.0101606	0.0168082	Down
Seita.2G546700	Mutant	WT	1.284	0.523	0.507	2.339	3.075	3.873	-1.97845	9.38828e-05	0.000219294	Down
Seita.2G546900	Mutant	WT	81.233	39.488	37.17	369.961	328.204	336.395	-2.69132	1.43546e-18	1.62276e-17	Down
Seita.2G558500	Mutant	WT	143.13	179.778	154.583	15.306	18.53	7.434	3.55978	2.41524e-28	6.2959e-27	Up
Seita.2G559400	Mutant	WT	0.612	1.285	0.933	3.425	6.05	6.152	-2.43996	3.30911e-09	1.40721e-08	Down
Seita.2G559600	Mutant	WT	10.501	14.559	12.811	3.482	3.367	2.611	2.02911	3.04702e-17	3.0412e-16	Up
Seita.2G559800	Mutant	WT	2.566	1.349	1.433	5.686	4.992	6.333	-1.64485	7.0508e-08	2.55149e-07	Down
Seita.2G559900	Mutant	WT	8.155	10.267	11.085	1.024	1.312	0.268	3.53349	8.37807e-13	5.36114e-12	Up
Seita.2G560400	Mutant	WT	0.117	0.14	0.101	0.144	0.764	0.859	-2.27669	0.00360358	0.00649428	Down
Seita.2G560500	Mutant	WT	1.999	2.568	1.487	7.788	6.205	6.956	-1.7723	8.56751e-11	4.40941e-10	Down
Seita.2G560700	Mutant	WT	6.629	5.099	4.806	15.124	23.668	21.757	-1.84589	5.72941e-14	4.1323e-13	Down
Seita.3G000500	Mutant	WT	16.751	19.651	17.533	5.454	6.785	3.055	1.84642	2.52486e-09	1.08946e-08	Up
Seita.3G000900	Mutant	WT	48.322	38.482	34.589	106.992	128.157	152.996	-1.65128	4.15476e-16	3.72484e-15	Down
Seita.3G001200	Mutant	WT	27.862	25.125	24.422	13.08	12.961	10.442	1.11164	4.915e-13	3.22113e-12	Up
Seita.3G001300	Mutant	WT	37.883	43.265	41.121	10.152	12.085	11.14	1.90197	5.09561e-48	4.97179e-46	Up
Seita.3G001600	Mutant	WT	38.429	41.378	39.105	15.339	18.331	14.971	1.31801	1.53024e-21	2.24535e-20	Up
Seita.3G002200	Mutant	WT	0.036	0.1	0.045	0.721	2.683	3.031	-5.14979	1.30381e-12	8.19247e-12	Down
Seita.3G002400	Mutant	WT	18.264	21.29	15.929	6.639	10.196	8.219	1.1744	6.86228e-08	2.48801e-07	Up
Seita.3G002900	Mutant	WT	5.726	4.079	2.353	13.237	12.882	11.352	-1.60427	7.6186e-07	2.41098e-06	Down
Seita.3G003200	Mutant	WT	15.804	15.894	11.356	64.718	78.103	78.739	-2.33924	2.38875e-37	1.18755e-35	Down
Seita.3G003300	Mutant	WT	3.095	2.762	1.952	0.821	1.228	0.837	1.46315	4.31418e-05	0.000106352	Up
Seita.3G003900	Mutant	WT	0.744	0.718	0.523	2.445	1.075	1.63	-1.35571	0.00232717	0.00432962	Down
Seita.3G004900	Mutant	WT	5.557	4.893	3.405	18.596	14.843	26.577	-2.09239	3.83982e-11	2.06425e-10	Down
Seita.3G005200	Mutant	WT	3.14	1.11	0.222	4.471	7.657	8.055	-2.16127	0.00497264	0.00872381	Down
Seita.3G005700	Mutant	WT	18.774	22.221	20.27	5.316	7.175	2.467	2.0633	1.02356e-07	3.62114e-07	Up
Seita.3G005900	Mutant	WT	0.557	0.581	0.664	1.185	3.687	4.409	-2.33041	0.000951671	0.00188689	Down
[truncated: 6,435 more rows]
